# Supplementary material for: Hydrophobic-cationic peptides modulate RNA polymerase ribozyme activity by accretion
Source: Nat Commun. 2022 Jun 3;13:3050. doi: 10.1038/s41467-022-30590-3 (PMC9166800; doi:10.1038/s41467-022-30590-3)
Supplement: Supplementary file 3 — Source Data [file 41467_2022_30590_MOESM3_ESM.zip]

Archive with 17 entries (14 files):
- SourceDataFinal/
- SourceDataFinal/Source Data_Fig5_final.xlsx
- __MACOSX/
- __MACOSX/SourceDataFinal/
- __MACOSX/SourceDataFinal/._Source Data_Fig5_final.xlsx
- SourceDataFinal/Source Data_Fig2_final.xlsx
- __MACOSX/SourceDataFinal/._Source Data_Fig2_final.xlsx
- SourceDataFinal/Source Data_Fig1_final.xlsx
- __MACOSX/SourceDataFinal/._Source Data_Fig1_final.xlsx
- SourceDataFinal/Source Data_Supplementary_final.xlsx
- __MACOSX/SourceDataFinal/._Source Data_Supplementary_final.xlsx
- SourceDataFinal/Source Data_Fig4_final.xlsx
- __MACOSX/SourceDataFinal/._Source Data_Fig4_final.xlsx
- SourceDataFinal/Source Data_Fig3_final.xlsx
- __MACOSX/SourceDataFinal/._Source Data_Fig3_final.xlsx
- SourceDataFinal/Source Data_Fig6_final.xlsx
- __MACOSX/SourceDataFinal/._Source Data_Fig6_final.xlsx
