# Supplementary material for: Hydrophobic-cationic peptides modulate RNA polymerase ribozyme activity by accretion
Source: Nat Commun. 2022 Jun 3;13:3050. doi: 10.1038/s41467-022-30590-3 (PMC9166800; doi:10.1038/s41467-022-30590-3)
Supplement: Supplementary file 3 — Source Data [file 41467_2022_30590_MOESM3_ESM.zip › SourceDataFinal/Source Data_Fig5_final.xlsx]

## Sheet: figure 5bc
	repeat 1						repeat 2						repeat 3
peptide	minus		P43				minus		P43				minus		P43
sample	sup	ppt	sup	ppt	without NTP	with NTP	sup	ppt	sup	ppt	without NTP	with NTP	sup	ppt	sup	ppt	without NTP	with NTP
Ref Band	Lane 1	Lane 2	Lane 3	Lane 4	Lane 5	Lane 6	Lane 7	Lane 8	Lane 9	Lane 10	Lane 11	Lane 12	Lane 13	Lane 14	Lane 15	Lane 16	Lane 17	Lane 18
Number	Volume	Volume	Volume	Volume	Volume	Volume	Volume	Volume	Volume	Volume	Volume	Volume	Volume	Volume	Volume	Volume	Volume	Volume
1																	16912.5
2						89990.5						44172.4						19849.8
3						14936.5						11144.1						7279.72
4						74827.8						68589.6						22717
5						57355.6						56882.7						20581.1
6						165480						184023						26016.5
7						139760						169586						18996.8
8						348942						462041						44018.7
9					14777.6	888933					21279.9	1.11617e+06					47665.8	94024.9
10					19599.3	1.36314e+06					35154.3	1.57381e+06					37052.1	219011
11					177522	7.12049e+06					393907	7.86075e+06					234014	1.90021e+06
12					6.59461e+06	7.88859e+06					1.23597e+07	7.20947e+06					7.47631e+06	5.56836e+06
13	1.9752e+07	78162	716770	2.41457e+07	1.18284e+07	4.48934e+06	1.92417e+07	128130	7.23453e+06	1.40809e+07	1.03035e+07	3.48471e+06	2.02455e+07	271639	1.52498e+06	1.93094e+07	1.24057e+07	4.82816e+06
Figure 5b										Figure 5c
	sup	ppt	sup	ppt
repeat 1	1.9752e+07	78162	716770	2.41457e+07
repeat 2	1.92417e+07	128130	7.23453e+06	1.40809e+07						Calculated Average Ex/primer
repeat 3	2.02455e+07	271639	1.52498e+06	1.93094e+07							without NTP	with NTP
AVE	1.97464e+07	159311	3.15876e+06	1.91786e+07						repeat 1	0.379265	1.58061
SD	501925	100437	3.55278e+06	5.03369e+06						repeat 2	0.577068	1.72663
										repeat 3	0.40821	0.906739
repeat 1	0.800228	0.00316664	0.029039	0.978233						AVE	0.454848	1.40466
repeat 2	0.779552	0.00519104	0.293098	0.570469						SD	0.106831	0.437351
repeat 3	0.82022	0.0110051	0.0617825	0.782295
AVE	0.8	0.00645427	0.127973	0.776999
SD	0.0203349	0.00406907	0.143937	0.203934
