# Supplementary material for: Hydrophobic-cationic peptides modulate RNA polymerase ribozyme activity by accretion
Source: Nat Commun. 2022 Jun 3;13:3050. doi: 10.1038/s41467-022-30590-3 (PMC9166800; doi:10.1038/s41467-022-30590-3)
Supplement: Supplementary file 3 — Source Data [file 41467_2022_30590_MOESM3_ESM.zip › SourceDataFinal/Source Data_Fig2_final.xlsx]

## Sheet: figure 2a
Figure 2A	– NTP	(sup_fig6A)
		[P43]/(µM)
	wavelength (nm)	0	10	50	100	150	200	250	300	350	400	500	600	700	800
	370	0.39557	0.437227	0.485773	0.493159	0.566807	0.640106	0.650711	0.615285	0.807455	0.746969	0.921632	0.831435	1.00467	1.06756
	371	0.41673	0.457569	0.498687	0.520423	0.587046	0.654281	0.671254	0.631144	0.816684	0.770411	0.951963	0.858204	1.03024	1.09681		[P43]/(µM)	int _ 475nm	Int/int0
	372	0.436188	0.475839	0.513232	0.531004	0.599326	0.686048	0.692657	0.64312	0.834008	0.794332	0.982564	0.890594	1.06545	1.13024		0	40.0239	1
	373	0.453761	0.498106	0.546883	0.556339	0.616283	0.717662	0.72022	0.669598	0.860877	0.820385	1.0056	0.91545	1.10919	1.16758		10	42.762	1.06841
	374	0.483337	0.532232	0.567987	0.595736	0.646988	0.745926	0.767666	0.692072	0.900396	0.853778	1.03918	0.944051	1.16557	1.21094		50	43.5819	1.0889
	375	0.527	0.569661	0.604381	0.640463	0.701968	0.791434	0.814867	0.732648	0.940034	0.8979	1.08053	0.991894	1.22478	1.26082		100	43.0272	1.07504
	376	0.569149	0.613295	0.65977	0.675736	0.750178	0.835958	0.854876	0.790077	0.991378	0.955465	1.14399	1.05028	1.2941	1.32475		150	43.2301	1.08011
	377	0.615844	0.662456	0.713823	0.720848	0.794392	0.888737	0.905127	0.852996	1.06492	1.02155	1.21226	1.11542	1.36673	1.40646		200	40.9941	1.02424
	378	0.677725	0.728662	0.771276	0.78678	0.854549	0.955366	0.985495	0.920934	1.13343	1.08081	1.29899	1.1876	1.45692	1.50468		250	42.6635	1.06595
	379	0.748832	0.811227	0.831049	0.867748	0.927536	1.0264	1.05518	0.985194	1.21644	1.14696	1.37011	1.26933	1.57888	1.60095		300	47.9737	1.19863
	380	0.815515	0.888298	0.911084	0.947209	1.01925	1.11086	1.14014	1.07467	1.29522	1.23218	1.45305	1.34781	1.70487	1.70983		350	44.0807	1.10136
	381	0.883289	0.971214	0.996291	1.02374	1.10083	1.19564	1.218	1.16352	1.38704	1.33296	1.54785	1.44584	1.83568	1.82222		400	40.045	1.00053
	382	0.980356	1.06154	1.09904	1.11772	1.1932	1.28563	1.30728	1.25486	1.49004	1.42897	1.63883	1.55483	1.96325	1.96476		500	43.7264	1.09251
	383	1.08608	1.14909	1.21065	1.19817	1.30044	1.38131	1.41735	1.34345	1.58346	1.5255	1.74982	1.67906	2.10163	2.09809		600	53.8483	1.3454
	384	1.18843	1.25181	1.31456	1.30762	1.40019	1.47973	1.5288	1.4378	1.68586	1.64416	1.87534	1.7808	2.24528	2.24336		700	248.036	6.1972
	385	1.30906	1.36887	1.43174	1.45273	1.50519	1.60302	1.65594	1.57738	1.80429	1.76308	1.98214	1.89523	2.40827	2.40762		800	552.614	13.8071
	386	1.44154	1.49928	1.57194	1.59409	1.64243	1.73612	1.81468	1.71121	1.95861	1.89887	2.10927	2.01494	2.59358	2.55566
	387	1.59385	1.65299	1.7322	1.76294	1.80236	1.87894	1.9817	1.85742	2.11264	2.05735	2.24532	2.16992	2.78289	2.7314
	388	1.77648	1.8382	1.90813	1.95607	1.97741	2.06725	2.16848	2.0349	2.27001	2.22251	2.42024	2.35406	3.01438	2.95978
	389	1.9704	2.04126	2.13414	2.18684	2.187	2.29755	2.41143	2.22877	2.49269	2.44315	2.66475	2.56542	3.28631	3.20797
	390	2.21877	2.31769	2.40495	2.47278	2.44233	2.57769	2.71479	2.48087	2.76298	2.69137	2.95588	2.81629	3.63292	3.48414
	391	2.56144	2.6506	2.74225	2.83321	2.7806	2.93204	3.03951	2.80304	3.09074	3.0176	3.27556	3.13387	4.04178	3.84547
	392	2.97221	3.0554	3.13993	3.24694	3.18642	3.35181	3.45559	3.21898	3.48103	3.44081	3.70167	3.52736	4.50645	4.25377
	393	3.46025	3.513	3.60161	3.69096	3.65897	3.8184	3.92666	3.68334	3.94211	3.91931	4.19945	3.96865	5.03268	4.70901
	394	3.98335	4.02372	4.11938	4.16334	4.15411	4.30315	4.40284	4.17064	4.43178	4.46033	4.70872	4.48493	5.58612	5.24113
	395	4.49198	4.51102	4.61562	4.64619	4.65922	4.80103	4.88438	4.68123	4.91865	4.96942	5.19919	4.98995	6.13947	5.79951
	396	4.96933	4.96066	5.05194	5.08035	5.10918	5.24287	5.30535	5.13685	5.3838	5.41015	5.6638	5.44234	6.61482	6.33726
	397	5.30197	5.33855	5.40956	5.40873	5.46618	5.57418	5.65856	5.48858	5.76293	5.74844	5.99184	5.80985	7.02552	6.78149
	398	5.5474	5.57394	5.66934	5.64884	5.70883	5.81976	5.91442	5.73818	5.99305	6.01008	6.23822	6.07545	7.40498	7.09568
	399	5.67078	5.70264	5.83029	5.7941	5.8176	5.91833	6.04184	5.8399	6.10831	6.14938	6.35309	6.21743	7.65257	7.34474
	400	5.64727	5.75875	5.86117	5.82644	5.84936	5.91626	6.05503	5.84324	6.14104	6.1535	6.33645	6.25411	7.77714	7.54429
	401	5.55142	5.72441	5.84476	5.7857	5.81397	5.86648	6.00556	5.7904	6.08515	6.08615	6.25724	6.24353	7.87284	7.66131
	402	5.46334	5.689	5.83131	5.72614	5.76447	5.77984	5.93189	5.70544	6.03271	6.00476	6.17451	6.19814	7.94838	7.82653
	403	5.4303	5.71159	5.81008	5.7062	5.74351	5.72071	5.88758	5.67704	6.04992	5.96802	6.14509	6.17289	8.07102	8.04505
	404	5.45736	5.75301	5.85448	5.79265	5.80021	5.7612	5.93074	5.66749	6.07302	5.9517	6.15602	6.21849	8.26963	8.36738
	405	5.54352	5.89794	5.99213	5.93868	5.95381	5.86896	6.06569	5.76216	6.18024	6.06337	6.22535	6.33247	8.59683	8.7727
	406	5.73805	6.11491	6.20306	6.12122	6.13652	6.04695	6.22081	5.95455	6.34644	6.23135	6.37549	6.53003	8.9591	9.26455
	407	5.9536	6.35365	6.43346	6.37724	6.36616	6.26682	6.44603	6.15936	6.61316	6.46031	6.60803	6.77719	9.37842	9.91784
	408	6.21676	6.64379	6.67487	6.63748	6.6461	6.51108	6.72699	6.40977	6.87533	6.70701	6.84781	7.01769	9.83465	10.6185
	409	6.50392	6.96243	6.99902	6.92529	6.9285	6.78539	6.9776	6.70375	7.11668	6.97783	7.08363	7.29581	10.3447	11.3906
	410	6.7772	7.27471	7.3166	7.17729	7.20629	7.05563	7.22616	6.9408	7.39463	7.23476	7.32869	7.58185	10.8751	12.281
	411	7.06526	7.55408	7.61488	7.46488	7.49669	7.32703	7.52228	7.21107	7.68119	7.4802	7.60919	7.86325	11.4007	13.1791
	412	7.34102	7.84317	7.93923	7.75966	7.79697	7.56545	7.81669	7.49715	7.92377	7.71656	7.87973	8.12443	11.9559	14.1197
	413	7.61237	8.13988	8.24162	8.03286	8.06328	7.83415	8.12481	7.75716	8.17163	7.9463	8.11768	8.40112	12.5412	15.15
	414	7.87384	8.44239	8.56024	8.34224	8.33636	8.11108	8.37857	8.0168	8.4436	8.17035	8.3497	8.70541	13.1412	16.411
	415	8.1751	8.78702	8.85437	8.64545	8.57775	8.38459	8.63312	8.28395	8.73895	8.44143	8.62383	9.01625	13.8108	17.7904
	416	8.47673	9.11767	9.15615	8.96849	8.89133	8.65868	8.90651	8.59565	9.04657	8.7144	8.91258	9.30233	14.4999	19.287
	417	8.78504	9.41543	9.49805	9.26192	9.19132	8.92174	9.20309	8.90586	9.34154	8.97574	9.17095	9.61168	15.2268	21.016
	418	9.098	9.77269	9.82986	9.60534	9.53743	9.21545	9.47274	9.20743	9.65278	9.27571	9.42909	9.92701	16.078	22.8358
	419	9.39171	10.1215	10.1519	9.89871	9.86001	9.47874	9.79511	9.56274	9.97062	9.5224	9.73744	10.2355	17.0208	24.9499
	420	9.72253	10.47	10.5097	10.2051	10.1818	9.78252	10.0766	9.92559	10.2494	9.80413	10.0169	10.5414	18.0416	27.2446
	421	10.0762	10.835	10.8355	10.549	10.5055	10.1016	10.3967	10.267	10.5815	10.0835	10.288	10.8496	19.1319	29.7376
	422	10.4103	11.1615	11.1689	10.8964	10.8265	10.4249	10.6954	10.5842	10.9029	10.3866	10.5717	11.1829	20.3083	32.4316
	423	10.7508	11.4874	11.509	11.1891	11.1931	10.7133	10.9832	10.9281	11.2161	10.6399	10.841	11.5416	21.5114	35.2657
	424	11.0719	11.8211	11.8505	11.536	11.4932	11.0578	11.3341	11.3473	11.4937	10.8964	11.1441	11.8854	22.9504	38.4415
	425	11.436	12.1953	12.1975	11.8877	11.8635	11.3413	11.6407	11.7236	11.7965	11.198	11.4668	12.2649	24.4574	42.0056
	426	11.7787	12.5789	12.6014	12.207	12.2364	11.6268	11.9658	12.0928	12.1453	11.5208	11.7876	12.6274	26.0104	46.1705
	427	12.0942	12.9518	12.9676	12.5672	12.5509	11.9497	12.3103	12.4512	12.5115	11.8167	12.1015	12.9976	27.7226	50.6248
	428	12.4455	13.3723	13.3416	12.9368	12.9612	12.2808	12.641	12.8569	12.8565	12.1346	12.4268	13.3886	29.5382	55.2058
	429	12.7969	13.7694	13.8387	13.3597	13.3158	12.6156	12.9804	13.3095	13.2325	12.4373	12.787	13.7628	31.4977	59.9994
	430	13.1756	14.1507	14.2329	13.7098	13.6706	12.899	13.3557	13.7618	13.5944	12.7305	13.1332	14.1901	33.5647	65.0845
	431	13.587	14.5287	14.4848	14.1017	14.0755	13.2655	13.7186	14.1904	13.9609	13.0587	13.4666	14.5975	35.7465	70.7621
	432	13.9333	14.9502	14.8638	14.4958	14.4486	13.6585	14.1073	14.6554	14.3729	13.3583	13.8266	15.0411	37.9813	76.6409
	433	14.2872	15.3399	15.2395	14.8608	14.8645	14.0536	14.5009	15.1935	14.7626	13.6809	14.1454	15.4494	40.3172	82.8348
	434	14.7011	15.7313	15.6431	15.2719	15.2789	14.4521	14.9013	15.6916	15.1641	14.0019	14.4874	15.9598	42.9503	89.3225
	435	15.1159	16.2104	16.0849	15.7008	15.7218	14.8335	15.3598	16.1971	15.576	14.3381	14.9093	16.5059	45.9078	96.394
	436	15.5753	16.6844	16.5422	16.1075	16.1611	15.2444	15.8068	16.7854	16.0271	14.7021	15.3458	16.9987	48.9806	104.5
	437	16.0576	17.1085	16.9706	16.5677	16.6333	15.6863	16.2775	17.388	16.4812	15.0981	15.7613	17.547	52.1555	113.337
	438	16.5088	17.6111	17.4643	17.0571	17.1171	16.1439	16.751	17.9606	16.9607	15.5336	16.2118	18.154	55.5296	122.45
	439	17.0285	18.1444	17.9468	17.5466	17.636	16.6638	17.2644	18.6062	17.4337	15.9203	16.6625	18.749	59.1644	131.839
	440	17.5333	18.5937	18.4859	18.0408	18.1366	17.1494	17.7969	19.2152	17.9332	16.3334	17.1208	19.3412	62.9457	141.505
	441	18.0052	19.1057	19.0079	18.5364	18.6414	17.6473	18.3248	19.8587	18.4243	16.7974	17.6278	19.9602	66.8006	151.587
	442	18.5381	19.6275	19.5177	19.0081	19.1749	18.1486	18.8915	20.6497	18.9828	17.25	18.1526	20.6318	71.0069	162.346
	443	19.0507	20.2169	20.0369	19.5365	19.7437	18.7105	19.4686	21.3617	19.5773	17.7445	18.671	21.3044	75.5115	173.254
	444	19.579	20.815	20.5655	20.056	20.3434	19.2368	20.0239	22.0157	20.168	18.2178	19.2496	22.049	80.0519	184.866
	445	20.1265	21.3559	21.1675	20.6747	20.9362	19.7296	20.5624	22.6768	20.7503	18.7126	19.852	22.8064	84.7546	197.028
	446	20.6971	21.8994	21.7143	21.2843	21.5056	20.2478	21.1557	23.3663	21.317	19.2519	20.377	23.5289	89.5577	209.036
	447	21.1996	22.4402	22.2416	21.7736	22.1041	20.7926	21.7117	24.0323	21.9069	19.7287	20.9166	24.2494	94.5454	220.92
	448	21.7788	23.0065	22.8384	22.3955	22.6975	21.325	22.305	24.6602	22.4706	20.2124	21.6011	25.0546	99.5183	232.662
	449	22.3645	23.625	23.4634	23.013	23.3247	21.9381	22.9061	25.3494	23.0763	20.8175	22.2724	25.8319	104.758	245.108
	450	22.9297	24.2235	24.0658	23.6272	23.9812	22.5933	23.4974	26.1247	23.7425	21.4307	22.9366	26.6828	110.339	257.934
	451	23.5654	24.9226	24.7516	24.311	24.6976	23.2579	24.1772	26.9499	24.4825	22.1016	23.6718	27.6809	116.02	271.129
	452	24.3484	25.6789	25.4892	25.0684	25.5218	23.9874	24.9942	27.8436	25.2495	22.8149	24.4264	28.695	122.138	284.805
	453	25.1066	26.5119	26.2677	25.8812	26.3726	24.7819	25.7507	28.803	26.1425	23.5899	25.3048	29.7935	128.679	299.471
	454	25.975	27.4128	27.1473	26.7584	27.2237	25.5966	26.5667	29.8779	27.1132	24.4356	26.281	31.0437	135.553	314.171
	455	26.8208	28.3353	28.0781	27.6505	28.1748	26.4164	27.4122	30.944	27.9972	25.3013	27.269	32.295	142.59	329.312
	456	27.6709	29.1789	29.0318	28.5785	29.1878	27.2287	28.323	32.0309	29.0078	26.1483	28.1896	33.5129	149.835	345.797
	457	28.4845	29.9996	29.9604	29.4138	30.0917	28.0417	29.2662	33.0725	30.0242	26.9973	29.0879	34.8087	156.786	361.841
	458	29.2489	30.8276	30.8676	30.2844	30.9523	28.8731	30.1806	34.0363	30.9649	27.778	30.0044	36.1165	163.626	377.167
	459	30.0114	31.6581	31.7887	31.2265	31.7951	29.7436	31.1172	35.05	31.8799	28.6512	30.9741	37.3875	170.181	392.349
	460	30.7226	32.4774	32.7056	32.0884	32.632	30.6565	31.9738	36.0677	32.7786	29.4812	31.8816	38.6027	176.659	406.906
	461	31.4335	33.2531	33.4982	32.904	33.5034	31.4666	32.7341	37.0434	33.6658	30.2191	32.7536	39.7919	182.838	420.536
	462	32.1058	34.0574	34.3356	33.6749	34.2939	32.2234	33.5324	37.9578	34.491	30.9362	33.6233	40.8864	188.834	433.616
	463	32.8153	34.7649	35.2287	34.3816	35.0706	33.0114	34.3748	38.8684	35.2921	31.7054	34.5102	42.0087	194.622	446.125
	464	33.4812	35.4824	36.0172	35.1511	35.7589	33.685	35.122	39.6769	36.1034	32.4544	35.3321	43.0664	199.803	457.668
	465	34.1526	36.2231	36.7885	35.9238	36.4407	34.3972	35.8528	40.54	36.8997	33.1312	36.1631	44.0947	204.999	468.787
	466	34.839	36.9733	37.5287	36.6912	37.2264	35.1237	36.6088	41.4142	37.6446	33.8181	36.9865	45.1373	210.137	479.46
	467	35.4589	37.6678	38.29	37.4386	37.9385	35.9442	37.376	42.2367	38.4445	34.6019	37.7819	46.158	215.14	489.248
	468	36.0912	38.2995	38.9647	38.176	38.6625	36.5822	38.099	43.0207	39.1741	35.4012	38.651	47.1392	220.032	498.919
	469	36.6838	39.0107	39.6802	38.921	39.3753	37.1285	38.7146	43.7811	39.8982	36.1136	39.4187	48.1536	224.628	508.177
	470	37.2805	39.6492	40.4751	39.6093	40.0085	37.8202	39.4006	44.4683	40.6395	36.832	40.0726	49.0678	228.877	516.794
	471	37.7828	40.3099	41.1386	40.3798	40.6767	38.5269	40.118	45.1788	41.4187	37.4973	40.7588	50.0095	233.061	524.695
	472	38.2961	40.9147	41.7308	41.0881	41.3811	39.1572	40.7463	45.9018	42.1244	38.183	41.4707	50.9936	237.275	532.631
	473	38.8277	41.5693	42.322	41.8008	42.0842	39.7168	41.4513	46.6622	42.7751	38.8005	42.2304	51.9995	241.031	540.031
	474	39.4285	42.17	42.9225	42.3843	42.6683	40.3445	42.0599	47.3629	43.4537	39.4314	42.9767	52.9503	244.755	546.767
	475	40.0239	42.762	43.5819	43.0272	43.2301	40.9941	42.6635	47.9737	44.0807	40.045	43.7264	53.8483	248.036	552.614
	476	40.5512	43.3921	44.1777	43.7465	43.8143	41.5796	43.3065	48.5863	44.7217	40.6993	44.3564	54.6671	251.009	558.051
	477	41.1453	43.8669	44.7772	44.356	44.4014	42.1649	43.9492	49.1626	45.3893	41.2781	44.9019	55.5171	254.12	563.122
	478	41.5777	44.4158	45.2966	44.8964	44.9753	42.7257	44.554	49.7386	46.0281	41.8677	45.5485	56.332	256.795	567.556
	479	41.9686	44.9864	45.8015	45.4028	45.3747	43.3358	45.1501	50.312	46.6304	42.4519	46.2441	57.113	259.024	571.482
	480	42.427	45.6038	46.2985	45.9983	45.8548	43.9269	45.6877	50.7907	47.1802	42.9587	46.852	57.8769	261.24	574.562
	481	42.9199	46.1504	46.8376	46.5702	46.3806	44.5061	46.3225	51.284	47.706	43.5834	47.5349	58.5751	263.32	577.343
	482	43.4417	46.7077	47.3502	47.0866	46.9548	45.104	46.9719	51.7899	48.2117	44.1939	48.1931	59.269	265.176	579.773
	483	43.9099	47.263	47.9015	47.5607	47.4456	45.6094	47.5373	52.2849	48.8193	44.6799	48.729	60.005	266.78	581.407
	484	44.3314	47.7986	48.3882	48.1038	47.8746	46.1202	48.0291	52.6654	49.36	45.1414	49.2742	60.5986	268.11	582.669
	485	44.8294	48.2968	48.829	48.5956	48.3441	46.5751	48.5722	53.1692	49.9369	45.6455	49.9039	61.341	269.463	584.148
	486	45.3389	48.727	49.3174	49.1071	48.8609	47.083	49.1241	53.682	50.507	46.2416	50.4697	62.035	270.729	585.466
	487	45.7826	49.2276	49.8229	49.5864	49.3853	47.6003	49.6057	54.1705	50.9679	46.8423	50.9815	62.6973	271.831	586.13
	488	46.2228	49.7399	50.3732	50.1294	49.9413	48.0614	50.1453	54.6511	51.4974	47.4049	51.4989	63.3998	273.012	586.807
	489	46.7451	50.3007	50.9727	50.6901	50.5217	48.6444	50.7493	55.2161	52.0177	47.9996	52.1612	64.0786	274.31	587.942
	490	47.3075	50.8547	51.5746	51.3178	51.0856	49.2391	51.327	55.8805	52.6663	48.5904	52.8143	64.9028	275.662	589.266
	491	47.8203	51.4327	52.143	51.8375	51.7066	49.7303	51.9138	56.3411	53.2643	49.2349	53.496	65.7877	276.761	590.076
	492	48.284	52.0895	52.8	52.391	52.3383	50.3234	52.5855	56.8718	53.9503	49.7787	54.0678	66.5714	277.96	590.82
	493	48.7954	52.7323	53.4319	53.103	53.0097	50.9875	53.1936	57.5508	54.6034	50.4342	54.6367	67.3436	279.508	592.101
	494	49.4473	53.3361	54.1074	53.8128	53.686	51.5826	53.7984	58.1693	55.2454	51.1111	55.2681	68.1581	281.025	593.349
	495	50.0147	53.9821	54.8568	54.5244	54.3783	52.2589	54.4776	58.7445	55.9842	51.6941	55.9114	68.8859	282.21	594.831
	496	50.7109	54.6772	55.4969	55.2138	55.1009	52.9948	55.1344	59.4485	56.5729	52.3846	56.7273	69.8347	283.811	596.354
	497	51.311	55.3624	56.1971	55.867	55.8228	53.7753	55.8268	60.086	57.3355	53.1309	57.5472	70.7055	285.327	597.965
	498	51.9225	56.0612	56.9403	56.5737	56.5152	54.4691	56.5111	60.7524	58.131	53.8531	58.2772	71.4715	286.862	599.184
	499	52.5693	56.8682	57.6092	57.3783	57.3664	55.1581	57.32	61.5784	58.8678	54.5428	59.0329	72.3862	288.303	600.533
	500	53.3109	57.6971	58.2904	58.1761	58.0434	55.8265	58.2009	62.2924	59.6014	55.258	59.82	73.3252	289.531	601.868
	501	53.9793	58.4173	59.0154	58.8914	58.6547	56.5154	58.8933	62.8559	60.3554	56.0529	60.608	74.1423	290.858	602.548
	502	54.6189	59.1541	59.7576	59.6172	59.4836	57.2007	59.5799	63.4845	61.1418	56.7891	61.3536	74.9526	291.936	603.467
	503	55.3833	59.8569	60.4605	60.2489	60.1739	57.9512	60.2663	64.2153	61.8423	57.4807	62.1216	75.866	292.95	603.987
	504	56.0089	60.602	61.1459	60.9143	60.9261	58.6473	60.9686	64.8272	62.4629	58.2398	62.8989	76.7256	293.9	603.734
	505	56.644	61.3028	61.8108	61.6055	61.7083	59.3141	61.6305	65.5058	63.1991	58.823	63.6975	77.5588	294.758	603.605
	506	57.1945	61.8316	62.4166	62.2342	62.3188	59.8862	62.2126	66.064	63.9107	59.4867	64.2723	78.2882	295.102	602.718
	507	57.6719	62.4201	62.9896	62.8782	62.9227	60.4423	62.8288	66.597	64.4721	60.0962	64.7366	78.9368	295.429	601.67
	508	58.1971	63.0083	63.6406	63.4561	63.5643	61.0634	63.4524	67.174	65.1003	60.693	65.2727	79.6111	295.861	600.724
	509	58.713	63.5434	64.2071	63.9445	64.1619	61.4944	63.9803	67.6303	65.6109	61.2612	65.7539	80.1783	295.745	598.785
	510	59.1237	64.1071	64.7681	64.523	64.6303	61.9157	64.5669	68.0655	66.1428	61.6488	66.2411	80.8668	295.646	596.914
	511	59.5214	64.4575	65.2723	65.0384	65.0962	62.4693	65.0266	68.4604	66.6682	62.0468	66.7944	81.4737	295.181	594.685
	512	59.9283	64.8191	65.7152	65.4453	65.4811	62.8902	65.4792	68.7167	67.0528	62.4788	67.1572	81.8473	294.679	591.838
	513	60.2135	65.3173	66.1337	65.7952	65.8223	63.2763	66.0071	69.0122	67.3773	62.9414	67.502	82.3021	294.199	588.961
	514	60.4641	65.6702	66.491	66.1913	66.2079	63.6041	66.4225	69.3246	67.7348	63.2793	67.9148	82.6433	293.382	585.789
	515	60.8434	66.0249	66.8762	66.6273	66.5975	63.9049	66.8552	69.644	68.0953	63.7032	68.2418	82.9901	292.208	582.674
	516	61.1373	66.2869	67.1456	66.9085	66.9378	64.214	67.1919	69.9001	68.3716	64.0435	68.5354	83.3223	291.004	578.74
	517	61.4127	66.5096	67.3973	67.158	67.1652	64.5221	67.4741	70.0714	68.523	64.3144	68.7465	83.6593	289.643	574.528
	518	61.6925	66.7822	67.6459	67.4504	67.431	64.7894	67.7102	70.2045	68.8004	64.6106	68.988	83.9507	288.289	570.728
	519	61.9154	67.0074	67.9698	67.6991	67.712	64.9866	68.026	70.3676	69.0677	64.7027	69.1774	84.0414	286.666	565.921
	520	61.9237	67.1955	68.2026	67.9614	67.9297	65.0905	68.126	70.5537	69.3069	64.9176	69.3646	84.2446	284.979	560.641
	521	62.0057	67.3434	68.2399	68.069	68.0315	65.2332	68.251	70.562	69.3996	65.0338	69.4043	84.3156	283.163	555.113
	522	62.1391	67.4481	68.3907	68.0907	68.1767	65.3457	68.4341	70.5546	69.5112	65.2036	69.3735	84.4282	281.116	549.51
	523	62.1991	67.5822	68.4888	68.1549	68.2524	65.3491	68.4937	70.5271	69.586	65.3123	69.4527	84.3567	278.948	543.828
	524	62.26	67.5518	68.5065	68.2298	68.241	65.4248	68.5198	70.5207	69.5907	65.3179	69.4633	84.3359	276.86	537.823
	525	62.3318	67.6082	68.5418	68.3151	68.2454	65.4173	68.5237	70.4288	69.5534	65.2994	69.4315	84.2636	274.706	531.95
	526	62.3704	67.6545	68.5557	68.309	68.1916	65.4113	68.548	70.2678	69.4829	65.2104	69.3657	84.1764	272.041	525.399
	527	62.2713	67.4865	68.4577	68.2868	68.1795	65.3973	68.5005	70.152	69.4778	65.2678	69.2553	84.0318	269.329	518.723
	528	62.1217	67.4193	68.3475	68.2284	68.1464	65.2859	68.4028	69.9445	69.3415	65.2406	69.2112	83.8192	266.679	511.769
	529	62.0833	67.3334	68.3158	68.1185	68.076	65.2094	68.3317	69.7966	69.2685	65.1714	69.0535	83.646	264.133	505.401
	530	61.9384	67.2016	68.2589	67.9753	67.8606	65.0937	68.1071	69.6149	69.2253	64.9453	68.8795	83.3891	261.254	498.689
	531	61.8298	67.0701	68.1033	67.8449	67.7484	64.9139	67.9546	69.4222	69.0069	64.8331	68.7342	83.0709	258.58	492.215
	532	61.6593	66.943	67.898	67.7092	67.53	64.7288	67.756	69.218	68.7807	64.7865	68.4994	82.8302	255.814	485.591
	533	61.4679	66.6949	67.6682	67.5475	67.3538	64.5304	67.4742	68.849	68.6016	64.4852	68.1727	82.4413	253.219	479.291
	534	61.2374	66.3767	67.3821	67.302	67.1934	64.3352	67.1849	68.4639	68.2484	64.1921	67.9218	82.1317	250.408	472.796
	535	61.0507	66.1596	67.1399	67.0679	66.8864	64.1326	66.898	68.0631	67.9827	64.0189	67.7035	81.7038	247.539	466.162
	536	60.7772	65.8433	66.9156	66.796	66.5704	63.8425	66.556	67.8309	67.7498	63.7395	67.3596	81.3177	244.423	459.618
	537	60.5024	65.5579	66.6547	66.4806	66.2925	63.5268	66.194	67.4141	67.4326	63.4293	66.9733	80.9198	241.072	452.402
	538	60.1492	65.2075	66.3136	66.1555	65.8719	63.1694	65.7963	66.9333	67.0213	63.1515	66.6743	80.4272	238.056	445.261
	539	59.8023	64.8715	65.9693	65.8126	65.5345	62.8341	65.41	66.5216	66.6733	62.8377	66.2801	79.8934	235.08	437.931
	540	59.4957	64.4667	65.538	65.4123	65.1821	62.5389	64.9499	66.1248	66.2758	62.5431	65.9077	79.363	231.937	430.623
	541	58.6932	63.5629	64.7744	64.5892	64.3166	61.7031	63.9449	65.0917	65.4681	61.7448	65.1595	78.9957	230.113	424.318
	542	58.2978	63.1805	64.2957	64.1999	63.9308	61.3578	63.4776	64.6315	65.0051	61.3493	64.649	78.5018	227.016	417.257
	543	57.8919	62.76	63.8208	63.7855	63.4777	60.8967	63.1712	64.1365	64.5743	60.9153	64.1898	77.8038	223.868	410.129
	544	57.5394	62.2957	63.4262	63.3232	63.1094	60.4241	62.6929	63.6385	64.125	60.516	63.7203	77.1767	220.761	403.358
	545	57.1628	61.8556	62.9938	62.8116	62.5717	59.9432	62.0975	63.0812	63.6373	60.0296	63.2063	76.5238	217.481	396.599
	546	56.7205	61.3461	62.5456	62.2832	62.058	59.5457	61.6213	62.4412	63.2006	59.6188	62.6997	75.8483	214.057	389.627
	547	56.2936	60.7837	61.9992	61.8515	61.6218	59.0387	61.0317	61.9482	62.6986	59.1045	62.2354	75.1232	210.62	382.52
	548	55.8505	60.3153	61.4974	61.3432	61.0018	58.6012	60.5265	61.4651	62.0444	58.557	61.5936	74.3671	207.364	375.52
	549	55.3642	59.8658	61.0443	60.7253	60.441	58.0612	60.0203	60.8279	61.4916	58.0374	61.0203	73.7032	204.058	368.331
	550	54.8124	59.3735	60.5457	60.2678	59.9399	57.5569	59.5269	60.2167	60.9048	57.5622	60.5018	72.9222	200.972	361.839
	551	54.2757	58.7777	59.9516	59.6773	59.4133	56.9611	58.9811	59.6239	60.3538	57.0077	59.9672	72.1586	197.548	355.238
	552	53.8561	58.1892	59.3582	59.0985	58.8475	56.4938	58.4276	59.0363	59.8731	56.4578	59.2719	71.5	194.171	348.147
	553	53.3484	57.6048	58.6491	58.5219	58.2842	55.9112	57.8053	58.4397	59.193	55.9447	58.7172	70.7342	191.002	341.011
	554	52.8174	57.0052	58.0679	57.9338	57.7764	55.2319	57.1639	57.8405	58.5653	55.3517	58.0974	69.996	187.723	333.869
	555	52.2019	56.4235	57.4522	57.3435	57.1061	54.6233	56.6171	57.1919	58.0009	54.7322	57.4176	69.1586	184.264	327.167
	556	51.5823	55.7693	56.7819	56.7787	56.3911	54.136	55.9666	56.4468	57.3227	54.1235	56.7957	68.3982	180.87	320.77
	557	50.9219	55.235	56.2635	56.2466	55.7498	53.4975	55.296	55.7082	56.7136	53.5481	56.0932	67.6088	177.417	313.792
	558	50.3196	54.6021	55.6086	55.5705	55.1117	52.7977	54.6889	55.0171	56.1002	52.9095	55.3792	66.6987	174.062	307.266
	559	49.7091	53.8365	54.9233	54.8148	54.4191	52.1443	54.0282	54.3141	55.368	52.2589	54.7403	65.924	171.029	300.606
	560	49.0715	53.2144	54.2823	54.1037	53.802	51.6138	53.3423	53.6263	54.7033	51.6372	54.1135	65.0229	167.802	294.076
	561	48.4431	52.6593	53.6249	53.4473	53.1271	51.0155	52.6387	52.9952	53.9738	51.0001	53.42	64.0263	164.62	287.655
	562	47.9387	51.9627	52.9614	52.8292	52.4823	50.315	52.0411	52.3005	53.233	50.3015	52.6828	63.197	161.458	281.047
	563	47.2679	51.2571	52.2666	52.1083	51.7907	49.6869	51.3043	51.6149	52.5444	49.5495	52.0052	62.3498	158.206	274.794
	564	46.5879	50.5681	51.5906	51.4538	51.1013	48.9841	50.5578	50.824	51.7917	48.9272	51.2456	61.4885	154.917	268.672
	565	45.9337	49.9029	50.851	50.7898	50.3439	48.3126	49.8782	50.1247	51.0549	48.2893	50.4212	60.5614	151.796	262.731
	566	45.3169	49.2131	50.1604	50.0276	49.6645	47.59	49.1894	49.4695	50.3744	47.6032	49.6956	59.6818	148.663	257.019
	567	44.726	48.4749	49.5559	49.3314	49.0181	46.8927	48.4429	48.7595	49.6511	46.8939	48.9945	58.846	145.503	251.413
	568	44.1062	47.822	48.8219	48.591	48.3084	46.2205	47.7989	47.9579	48.8728	46.2257	48.226	57.7913	142.273	245.557
	569	43.3919	47.1838	48.035	47.8335	47.5776	45.4765	47.0746	47.2375	48.1293	45.5794	47.4998	56.8352	139.183	239.692
	570	42.7111	46.454	47.3413	47.1432	46.8484	44.8304	46.4278	46.6302	47.4052	44.8993	46.7774	55.9707	136.256	233.928
	571	42.0556	45.7135	46.677	46.4747	46.1613	44.1402	45.7249	45.912	46.6442	44.215	46.0798	55.0488	133.405	228.313
	572	41.3516	44.9963	45.954	45.7699	45.4788	43.4226	44.9574	45.1307	46.0228	43.4838	45.3296	54.174	130.634	222.921
	573	40.7332	44.3234	45.2214	45.1572	44.7926	42.7805	44.3083	44.4046	45.3962	42.8383	44.7061	53.2842	127.836	217.467
	574	40.1475	43.5634	44.4739	44.4736	44.1146	42.1264	43.5879	43.6719	44.6748	42.2558	44.0062	52.3785	125.084	212.128
	575	39.5115	42.9222	43.8436	43.7695	43.3983	41.4422	42.8573	42.8854	43.9185	41.5687	43.2696	51.5905	122.337	207.141
	576	38.9259	42.2475	43.1505	43.0245	42.6339	40.8384	42.2688	42.1412	43.196	40.9184	42.6351	50.7879	119.596	202.254
	577	38.2327	41.5164	42.4215	42.2844	41.9093	40.2022	41.663	41.399	42.5688	40.2059	41.9558	49.86	117.393	197.258
	578	37.6244	40.7834	41.6707	41.6043	41.189	39.5499	40.9644	40.7372	41.8335	39.58	41.2594	48.9506	114.992	192.256
	579	36.9928	40.1237	40.9924	40.9312	40.536	38.9486	40.2395	40.073	41.0903	38.9992	40.5642	48.2038	112.391	187.647
	580	36.3372	39.5205	40.2902	40.2402	39.8635	38.2761	39.5795	39.4438	40.4195	38.2923	39.8682	47.4204	109.723	182.937
	581	35.7606	38.7689	39.5963	39.5011	39.1955	37.6021	38.8671	38.7548	39.7189	37.5521	39.1251	46.4573	107.055	178.225
	582	35.0891	38.1648	38.8886	38.8875	38.5432	36.9407	38.1752	38.1	38.9623	36.9025	38.4193	45.6236	104.651	173.834
	583	34.4685	37.5691	38.2056	38.2211	37.9036	36.2924	37.5818	37.4382	38.2596	36.2262	37.7529	44.7986	102.18	169.663
	584	33.8958	36.9219	37.5761	37.5624	37.281	35.6137	36.8509	36.7464	37.6157	35.5489	37.0194	43.9522	99.6432	165.275
	585	33.3252	36.2822	36.8911	36.9337	36.6372	34.9867	36.1532	36.0688	36.9811	34.9796	36.3619	43.1644	97.401	160.992
	586	32.754	35.7045	36.268	36.2719	35.934	34.3995	35.5047	35.4062	36.3271	34.299	35.7337	42.3831	95.0568	157.05
	587	32.1295	35.068	35.619	35.6334	35.3093	33.7549	34.9016	34.8062	35.6807	33.7015	35.0542	41.6296	92.9557	153.078
	588	31.5592	34.4399	34.9297	34.9486	34.6809	33.1464	34.2712	34.1286	35.0005	33.0972	34.3548	40.7904	90.7612	149.246
	589	31.0417	33.7594	34.2781	34.2344	34.0477	32.5116	33.6353	33.4634	34.3276	32.4973	33.7076	40.0042	88.6383	145.515
	590	30.4761	33.1112	33.7588	33.6176	33.398	31.9132	33.0369	32.8876	33.7253	31.9186	33.0988	39.2952	86.598	141.892
	591	29.9366	32.5309	33.1325	33.0716	32.7954	31.319	32.4475	32.2834	33.0989	31.3899	32.5193	38.5769	84.6759	138.439
	592	29.3194	31.9053	32.4672	32.4768	32.1662	30.6814	31.8737	31.6851	32.45	30.8303	31.9208	37.7656	82.8658	134.721
	593	28.758	31.292	31.8486	31.8581	31.5102	30.1045	31.2645	31.0143	31.8377	30.2198	31.3618	37.0207	80.9293	130.997
	594	28.2189	30.7013	31.2695	31.2401	30.8983	29.5592	30.6913	30.4681	31.2631	29.6318	30.7159	36.3376	79.0713	127.478
	595	27.7115	30.1032	30.6517	30.599	30.2825	29.0052	30.0965	29.8152	30.6632	29.0931	30.116	35.6146	77.1141	124.024
	596	27.1367	29.4807	30.0944	29.9679	29.6434	28.4396	29.4313	29.1504	30.0017	28.4982	29.4731	34.8166	75.1883	120.701
	597	26.5089	28.8881	29.5126	29.341	29.1324	27.8944	28.8435	28.6158	29.3818	27.845	28.9004	34.1342	73.2004	117.538
	598	25.992	28.2583	28.8531	28.7549	28.5312	27.3131	28.262	28.0401	28.8197	27.3174	28.3203	33.4598	71.2741	114.294
	599	25.4886	27.6929	28.2484	28.1561	27.917	26.7548	27.6718	27.4231	28.1861	26.7453	27.7122	32.7164	69.4597	110.983
	600	24.9768	27.1179	27.6266	27.6319	27.4272	26.2179	27.094	26.8388	27.5561	26.1356	27.046	32.0441	67.6603	107.756
	601	24.4508	26.4991	27.0353	27.0937	26.8745	25.6118	26.4788	26.2857	26.9791	25.598	26.4178	31.327	65.769	104.726
	602	23.9087	25.9316	26.5051	26.4527	26.2949	25.0557	25.8707	25.6951	26.3892	25.0385	25.8815	30.6062	63.9741	101.833
	603	23.3809	25.3783	25.8912	25.8512	25.7208	24.5098	25.3191	25.1217	25.8906	24.4824	25.3092	29.8468	62.3712	98.876
	604	22.8911	24.859	25.2891	25.278	25.1168	23.9851	24.8008	24.5433	25.2825	23.9194	24.7246	29.1548	60.6789	96.0138
	605	22.3849	24.3173	24.7157	24.6931	24.6164	23.4316	24.2414	23.9149	24.6444	23.4136	24.1718	28.4513	58.9557	93.1709
	606	21.8785	23.7986	24.1632	24.1113	24.0555	22.8849	23.6669	23.398	24.1074	22.9343	23.6794	27.7353	57.3373	90.4943
	607	21.362	23.2027	23.6552	23.529	23.4163	22.3551	23.0972	22.8968	23.5305	22.384	23.1259	27.105	55.7915	87.9129
	608	20.8683	22.656	23.1072	22.9819	22.8438	21.8438	22.5696	22.3749	22.9741	21.8571	22.6079	26.464	54.2486	85.3785
	609	20.3633	22.194	22.5859	22.4962	22.3622	21.374	22.0225	21.8447	22.4588	21.3469	22.1054	25.8144	52.7265	82.791
	610	19.8982	21.6604	22.0452	21.9903	21.8261	20.8384	21.4944	21.3608	21.9812	20.8402	21.5793	25.2709	51.2585	80.4622
	611	19.4049	21.1523	21.5522	21.482	21.3054	20.2918	21.0051	20.8885	21.472	20.329	21.0239	24.6569	49.9296	78.1939
	612	18.9981	20.6379	21.103	20.9944	20.8112	19.8277	20.5967	20.3747	20.9589	19.8498	20.5061	24.0524	48.5843	75.8723
	613	18.5974	20.137	20.5969	20.5488	20.3313	19.4175	20.1403	19.8937	20.4847	19.3788	20.0302	23.5357	47.2444	73.6038
	614	18.1353	19.6913	20.0625	20.0835	19.8747	18.9277	19.6623	19.4218	19.9724	18.9148	19.5582	23.0116	45.9028	71.2222
	615	17.6866	19.2398	19.5992	19.6052	19.3828	18.4615	19.1277	18.9482	19.4692	18.4764	19.0429	22.4184	44.5842	69.0039
	616	17.2516	18.7901	19.1846	19.0969	18.9272	18.0463	18.644	18.5069	18.9983	18.0246	18.5697	21.8548	43.3211	66.9206
	617	16.7831	18.3203	18.7245	18.6137	18.4717	17.6339	18.2432	18.0238	18.5109	17.5732	18.1004	21.2868	42.0332	64.8483
	618	16.3798	17.8952	18.2721	18.1722	18.0154	17.2206	17.7922	17.5972	18.0464	17.1653	17.6342	20.7542	40.8082	62.9115
	619	15.9955	17.4138	17.8132	17.6972	17.6007	16.7787	17.3216	17.14	17.6351	16.7637	17.2307	20.2189	39.6971	61.0204
	620	15.6198	16.9724	17.3623	17.2565	17.1853	16.315	16.8808	16.7031	17.251	16.2943	16.807	19.7217	38.5197	59.1224
	621	15.2335	16.5888	16.9155	16.8115	16.7468	15.9286	16.4973	16.2813	16.789	15.8686	16.371	19.1937	37.4208	57.2665
	622	14.852	16.1946	16.4455	16.4275	16.3343	15.5366	16.0907	15.8831	16.3408	15.4966	15.976	18.6916	36.3895	55.3518
	623	14.4786	15.7529	16.0504	16.0218	15.8867	15.1113	15.6958	15.4781	15.9465	15.1414	15.5337	18.1903	35.2686	53.5822
	624	14.1433	15.3346	15.6386	15.5977	15.4114	14.7147	15.3098	15.0684	15.5445	14.7103	15.1376	17.6952	34.1847	51.9406
	625	13.7412	14.9316	15.1575	15.182	15.0379	14.3614	14.8728	14.6861	15.0968	14.2877	14.7576	17.2309	33.1676	50.2738
	626	13.3744	14.5629	14.8011	14.8092	14.6483	14.011	14.4724	14.3247	14.706	13.9053	14.3621	16.7664	32.1566	48.7265
	627	13.0212	14.2064	14.4549	14.412	14.2484	13.6024	14.1374	13.9223	14.3643	13.5631	13.9796	16.3093	31.1237	47.2722
	628	12.6784	13.8317	14.0493	14.0596	13.891	13.2494	13.7537	13.5351	13.9723	13.1865	13.6012	15.8616	30.2386	45.7707
	629	12.3751	13.4598	13.6984	13.6984	13.5703	12.9302	13.4185	13.2156	13.6114	12.8547	13.2362	15.432	29.3664	44.3511
	630	12.0778	13.1005	13.365	13.3488	13.2075	12.5961	13.0374	12.837	13.2602	12.5269	12.8767	15.0571	28.4276	42.9133
	631	11.7616	12.762	13.0188	13.0572	12.8586	12.2947	12.6749	12.4751	12.9483	12.2125	12.5515	14.6618	27.5823	41.4956
	632	11.4143	12.4585	12.6703	12.6866	12.5284	11.9748	12.3654	12.1501	12.5778	11.9191	12.2514	14.2701	26.7505	40.1129
	633	11.1281	12.1415	12.3625	12.3214	12.2386	11.646	11.9858	11.8482	12.2225	11.5857	11.9195	13.9016	26.0286	38.7663
	634	10.8268	11.8077	12.006	12.0112	11.9088	11.3223	11.6621	11.4816	11.8978	11.2779	11.5821	13.4971	25.2303	37.5148
	635	10.5164	11.5028	11.6903	11.724	11.5524	10.9915	11.3643	11.1381	11.5576	10.9592	11.2693	13.0942	24.4072	36.344
	636	10.2469	11.1756	11.3944	11.3953	11.2447	10.6909	11.0866	10.8527	11.262	10.6719	10.9571	12.7728	23.59	35.0464
	637	9.95904	10.8709	11.086	11.0487	10.9346	10.4065	10.7644	10.5673	10.9717	10.3329	10.6237	12.3867	22.8233	33.8413
	638	9.68681	10.591	10.7703	10.754	10.6102	10.1107	10.4578	10.2555	10.6909	10.0608	10.326	12.0649	22.154	32.7246
	639	9.41794	10.331	10.4612	10.4401	10.3585	9.85305	10.1755	9.98866	10.3733	9.80967	10.0455	11.7334	21.4179	31.6603
	640	9.15542	10.0412	10.1313	10.1138	10.0498	9.571	9.89175	9.71707	10.0515	9.50973	9.73233	11.3784	20.7681	30.6633
	641	8.91112	9.73534	9.8272	9.86837	9.75634	9.29026	9.59201	9.41701	9.72722	9.22034	9.44245	11.0503	20.1466	29.6242
	642	8.65115	9.43447	9.57562	9.57539	9.50677	9.02339	9.34022	9.15876	9.43738	8.91638	9.17217	10.7092	19.534	28.6283
	643	8.39295	9.18845	9.32488	9.30151	9.22092	8.74159	9.09448	8.91119	9.15979	8.67747	8.91703	10.3541	18.9418	27.5723
	644	8.17202	8.91188	9.03881	9.02095	8.95735	8.50851	8.82079	8.66032	8.89195	8.45447	8.667	10.0269	18.3317	26.6102
	645	7.93868	8.63816	8.7559	8.7625	8.6904	8.26855	8.55798	8.38831	8.64498	8.19595	8.39596	9.77624	17.7206	25.6974
	646	7.67682	8.40893	8.52997	8.49807	8.40889	8.04521	8.27951	8.14647	8.37715	7.91133	8.17	9.48743	17.1207	24.8333
	647	7.46411	8.16361	8.29257	8.23928	8.20903	7.81675	8.05273	7.90366	8.14923	7.6897	7.96212	9.18835	16.5705	23.9617
	648	7.19562	7.93135	8.02277	7.9976	7.98375	7.61337	7.84419	7.68377	7.91724	7.48793	7.71489	8.90231	15.9831	23.1235
	649	6.99562	7.70394	7.77171	7.76257	7.74039	7.40206	7.61509	7.41487	7.68435	7.28754	7.47247	8.63223	15.4281	22.3413
	650	6.82041	7.46238	7.59123	7.56967	7.51729	7.15697	7.41177	7.19463	7.49023	7.07277	7.2545	8.45213	14.935	21.6157
	＋ NTP	(sup_fig6B)
		[P43]/(µM)
	wavelength (nm)	0	10	50	100	150	200	250	300	350	400	500	600
	370	0.334894	0.38107	0.340888	0.612911	0.664008	2.3362	3.47057		3.71992	5.54799	8.59724	9.67867				[P43]/(µM)	int_ 475nm	Int/int0
	371	0.364647	0.40503	0.359926	0.619411	0.666151	2.18604	3.26236	3.54022	3.43209	5.09619	7.86291	8.84035				0	37.9038	1
	372	0.395175	0.436547	0.388422	0.620054	0.677656	2.08965	3.10783	3.28341	3.23771	4.75431	7.32245	8.25218				10	42.3722	1.11789
	373	0.425118	0.462049	0.426795	0.633619	0.690086	2.02365	2.97852	3.07905	3.11278	4.50162	6.90653	7.79799				50	40.8412	1.0775
	374	0.452836	0.501983	0.454621	0.66535	0.715073	1.97663	2.87724	2.92667	3.00259	4.33894	6.58144	7.43725				100	127.42	3.36167
	375	0.502863	0.552647	0.493905	0.701719	0.753515	1.94122	2.82187	2.83384	2.92001	4.19604	6.32194	7.13525				150	160.461	4.23338
	376	0.560473	0.605105	0.541779	0.742434	0.7939	1.9205	2.76108	2.77424	2.87444	4.07552	6.10006	6.88723				200	1345.79	35.5054
	377	0.622901	0.66978	0.601703	0.795769	0.84051	1.93869	2.72118	2.71854	2.85783	4.02396	5.96519	6.73397				250	1707.23	45.0411
	378	0.684231	0.706347	0.66657	0.863201	0.891057	1.96572	2.75535	2.70868	2.85805	4.01205	5.92012	6.62809				300	1807.92	47.6976
	379	0.759758	0.778309	0.74307	0.935306	0.961266	2.02871	2.81644	2.69655	2.91562	4.01468	5.92494	6.60409				350	2114.13	55.7762
	380	0.840875	0.866317	0.817575	1.02056	1.04831	2.11467	2.88834	2.73731	2.99929	4.07375	5.99415	6.63579				400	2314.74	61.0688
	381	0.920648	0.964804	0.903489	1.10684	1.13666	2.19518	2.99634	2.81894	3.07966	4.15299	6.0652	6.71924				500	3055.88	80.622
	382	1.01625	1.07183	0.990072	1.20638	1.23506	2.29801	3.10699	2.91476	3.16669	4.26714	6.17511	6.83454				600	4137.18	109.149
	383	1.12237	1.17178	1.08628	1.29183	1.34557	2.38906	3.22476	3.00534	3.27318	4.39418	6.28105	6.94426
	384	1.20536	1.29965	1.19012	1.39875	1.45592	2.50634	3.33945	3.11283	3.39286	4.51913	6.38783	7.04122
	385	1.32009	1.44039	1.32235	1.52786	1.55508	2.6254	3.43682	3.23329	3.48262	4.60998	6.47259	7.13983
	386	1.46383	1.58672	1.46796	1.656	1.68338	2.74135	3.53683	3.3283	3.55675	4.67737	6.55034	7.18593
	387	1.61521	1.73379	1.63838	1.8036	1.82792	2.84455	3.65313	3.44151	3.6503	4.77686	6.629	7.24738
	388	1.80737	1.91506	1.82746	1.96938	1.99147	2.99562	3.78803	3.55426	3.7584	4.865	6.68483	7.31533
	389	2.04242	2.17726	2.06179	2.14586	2.17886	3.15832	3.94987	3.69553	3.902	4.99522	6.76507	7.41908
	390	2.32261	2.47263	2.34753	2.39274	2.43933	3.39052	4.18276	3.87178	4.13131	5.20675	6.96795	7.63136
	391	2.66775	2.82081	2.67604	2.71785	2.74963	3.70011	4.4853	4.09213	4.44633	5.51248	7.3099	7.93809
	392	3.09951	3.20508	3.05651	3.10397	3.12646	4.1158	4.87978	4.44157	4.87544	5.97929	7.81819	8.43718
	393	3.58067	3.61074	3.5069	3.56109	3.57223	4.62434	5.38436	4.91713	5.38856	6.57808	8.45345	9.14662
	394	4.05546	4.07023	3.97771	4.06292	4.08582	5.22814	6.00259	5.46595	5.95055	7.31578	9.26045	10.017
	395	4.54598	4.56509	4.44324	4.54257	4.59776	5.86942	6.68211	6.08202	6.58579	8.08737	10.1859	11.0447
	396	4.98326	5.0155	4.8813	4.9809	5.04889	6.48567	7.34289	6.74181	7.22576	8.93436	11.1778	12.1885
	397	5.33293	5.39619	5.19048	5.37429	5.4105	7.07698	8.05767	7.44751	7.8389	9.75335	12.235	13.4378
	398	5.60493	5.67443	5.4162	5.63963	5.68608	7.59916	8.74097	8.13743	8.46669	10.6282	13.3244	14.8653
	399	5.70135	5.83219	5.56108	5.77803	5.83634	8.14438	9.386	8.84384	9.07653	11.5799	14.6003	16.4141
	400	5.68547	5.87977	5.61823	5.81614	5.88543	8.67636	10.0443	9.49706	9.71902	12.5822	16.0177	18.2579
	401	5.59932	5.86478	5.61016	5.81227	5.88548	9.28806	10.8296	10.2232	10.43	13.7262	17.5929	20.3733
	402	5.5268	5.84266	5.5631	5.82169	5.90061	10.0107	11.8292	11.094	11.3543	15.1315	19.552	22.9391
	403	5.48879	5.83953	5.56119	5.87032	5.97568	10.8935	13.0375	12.1285	12.5201	16.8559	22.0035	26.1552
	404	5.52329	5.92151	5.60968	5.99753	6.11481	11.9928	14.603	13.4428	13.967	19.0392	25.1129	30.2358
	405	5.60243	6.04842	5.73018	6.18797	6.34275	13.3969	16.526	15.1479	15.8214	21.687	28.9266	35.3724
	406	5.76565	6.2873	5.92027	6.45336	6.66578	15.1795	18.7689	17.3501	18.1956	24.8507	33.4445	41.5437
	407	6.00544	6.57642	6.18884	6.80465	7.05314	17.2686	21.5874	19.9485	21.0712	28.7136	39.0403	48.6766
	408	6.23977	6.86013	6.45584	7.22744	7.46917	19.6708	24.8753	23.0827	24.4915	33.4293	45.619	57.1292
	409	6.4828	7.15371	6.73682	7.67087	7.96877	22.5896	28.6764	26.6641	28.4428	38.8352	53.0089	66.8826
	410	6.71755	7.42651	7.02081	8.11199	8.46705	25.9807	33.0131	30.8407	32.9435	45.1785	61.7468	78.2518
	411	7.00343	7.72108	7.30689	8.61065	9.02036	29.9956	38.1595	35.7614	38.0164	52.6491	71.4117	90.9508
	412	7.28283	8.01326	7.56234	9.12004	9.54356	34.7357	43.8662	41.0773	43.919	60.9601	82.5292	105.179
	413	7.56957	8.35194	7.84496	9.64022	10.0975	39.9725	50.0471	47.09	50.5462	70.4718	94.9818	120.953
	414	7.87401	8.6774	8.1208	10.1962	10.7729	45.7614	57.0206	53.8008	57.8873	80.8852	108.564	138.305
	415	8.13018	9.02374	8.40602	10.822	11.526	52.1765	65.2982	61.5168	65.9447	92.3475	123.597	158.939
	416	8.4372	9.3515	8.68243	11.5102	12.3815	59.2271	74.6855	70.4254	75.1083	105.641	141.198	183.167
	417	8.73672	9.67776	8.99204	12.25	13.2511	67.3057	84.9982	80.7019	86.4799	120.389	162.086	210.481
	418	9.00753	10.0079	9.30316	13.0498	14.2118	76.3133	96.6267	91.8321	99.5758	136.917	184.927	240.894
	419	9.29744	10.3197	9.58808	13.897	15.2102	86.3197	109.897	104.015	113.662	155.313	209.705	274.104
	420	9.56341	10.6787	9.92396	14.8268	16.3122	97.4643	124.092	117.825	128.846	175.525	236.834	309.898
	421	9.84099	11.0296	10.2446	15.8208	17.503	109.497	139.496	133.454	145.71	197.997	267.31	350.247
	422	10.132	11.3207	10.5262	16.8381	18.7689	122.635	156.039	150.62	164.617	222.023	299.705	393.796
	423	10.4612	11.6899	10.8543	17.9155	20.1186	136.907	173.605	168.736	184.78	247.228	334.164	439.922
	424	10.7545	12.0297	11.1779	19.0831	21.5105	152.468	192.717	188.568	207.199	274.289	369.802	490.536
	425	11.0362	12.3662	11.5039	20.3349	23.1243	169.507	213.304	210.574	232.385	304.369	408.741	546.406
	426	11.3299	12.6959	11.7956	21.7008	24.8775	187.568	236.017	233.19	259.101	337.612	454.222	605.474
	427	11.6344	13.0401	12.1018	23.1385	26.6172	206.923	261.046	256.837	286.981	372.826	502.176	666.12
	428	11.9481	13.4344	12.3765	24.6325	28.4893	227.315	286.718	282.6	316.686	410.681	551.951	730.487
	429	12.2035	13.8033	12.7141	26.1959	30.4534	248.964	313.24	310.245	348.72	448.696	603.26	798.513
	430	12.518	14.1406	13.0454	27.8193	32.3868	270.415	341.271	338.628	381.516	488.468	656.965	867.712
	431	12.8656	14.4662	13.3995	29.4638	34.3224	292.229	370.177	367.633	415.419	529.63	715.124	939.059
	432	13.1694	14.8596	13.6779	31.2058	36.3877	315.041	400.544	399.413	450.783	570.802	773.034	1014.63
	433	13.5037	15.2557	13.9968	32.9904	38.721	340.376	430.809	432.555	486.634	613.163	830.427	1093.04
	434	13.8143	15.6522	14.4006	34.8312	41.2503	367.199	463.272	467.011	524.685	658.654	888.699	1174.31
	435	14.167	16.0503	14.7701	36.8126	43.7835	394.505	497.938	502.267	566.237	708.876	952.053	1261.25
	436	14.4733	16.4643	15.1699	38.9635	46.3373	422.687	535.475	539.924	611.149	760.052	1021.89	1355.06
	437	14.8322	16.9171	15.5685	41.1324	49.0129	451.524	574.258	579.518	657.916	811.076	1094.66	1452.41
	438	15.2396	17.3572	15.9286	43.3563	51.8273	481.663	613.027	620.428	705.23	863.553	1166.85	1553
	439	15.6937	17.8669	16.3454	45.6619	54.8689	513.577	653.539	662.71	752.09	918.923	1237.96	1653.17
	440	16.0917	18.3551	16.8023	47.9701	57.9763	545.879	695.866	704.744	799.687	974.683	1309.73	1751.48
	441	16.4917	18.816	17.3056	50.4023	61.1433	578.9	738.793	747.375	849.091	1030.59	1384.48	1853.88
	442	16.932	19.3316	17.7977	52.8316	64.3421	611.975	780.989	791.854	899.556	1088.82	1459.3	1959.36
	443	17.3962	19.8806	18.3017	55.4739	67.6448	645.996	824.732	837.292	950.743	1148.6	1534.22	2066.05
	444	17.866	20.3912	18.8006	58.2512	71.1239	680.631	869.696	882.014	1004.25	1206.92	1611.69	2172.84
	445	18.3123	20.902	19.2848	60.9022	74.7591	713.654	915.268	927.683	1057.02	1265.25	1687.99	2278.18
	446	18.7888	21.3844	19.7707	63.5668	78.0971	745.946	958.965	973.604	1107.46	1320.79	1760.65	2382.24
	447	19.2173	21.9253	20.2958	66.194	81.5229	778.168	1001.09	1017.9	1157.26	1374.69	1832.56	2483.28
	448	19.6324	22.4437	20.85	68.7615	84.953	810.028	1042.34	1062.2	1205.67	1428.98	1902.88	2581.71
	449	20.1405	23.048	21.4608	71.3256	88.4861	841.502	1083.82	1105.5	1254.69	1482.87	1972.7	2680.87
	450	20.6867	23.6313	22.0504	73.9579	92.0552	872.877	1127.54	1148.77	1307.04	1537.4	2045.57	2780.11
	451	21.266	24.2699	22.6533	76.8562	95.7814	904.519	1170.21	1192.73	1359.59	1592.78	2118.95	2882.85
	452	21.9464	25.0362	23.3518	79.8853	99.7183	938.237	1211.96	1237.32	1413.17	1649.67	2194.82	2990.77
	453	22.603	25.8434	24.0847	83.077	103.785	973.139	1255.68	1283.46	1469.98	1709.41	2275.62	3101.95
	454	23.3142	26.5993	24.8088	86.334	108.029	1008.41	1301.83	1332.13	1529.77	1769.84	2360.08	3217.95
	455	24.0986	27.3945	25.6416	89.5897	112.362	1045.39	1347.53	1382.49	1589.95	1831.17	2445.18	3332.79
	456	24.8924	28.2555	26.5287	92.9061	116.355	1080.91	1391.03	1432.77	1647.3	1892.57	2524.18	3437.44
	457	25.7188	29.1427	27.4293	96.0912	120.081	1114.6	1430.71	1478.6	1700.58	1949.59	2598.06	3533.57
	458	26.5185	29.9249	28.1991	98.9834	123.803	1146.8	1469.44	1519.4	1753.63	2003.43	2670.71	3624.84
	459	27.2931	30.7249	29.0115	101.8	127.463	1176.83	1504.7	1560.29	1803.7	2053.59	2737.09	3709.12
	460	28.0536	31.5856	29.9134	104.48	131.018	1204.13	1537.04	1597.78	1850.02	2099.16	2797.16	3783.9
	461	28.7463	32.3546	30.7242	106.829	134.324	1228.37	1567.45	1631.66	1891.34	2140.29	2850.76	3851.75
	462	29.4631	33.1983	31.5253	109.07	137.469	1249.95	1593.32	1662.55	1927.59	2177.17	2894.83	3913.21
	463	30.1484	34.0304	32.2825	111.183	140.23	1270.46	1616.64	1689.33	1960.27	2209.83	2934.26	3969.24
	464	30.8816	34.7974	33.0307	113.163	142.678	1287.37	1636.05	1713.33	1988.27	2237.54	2968.29	4017.23
	465	31.5458	35.5645	33.81	115.035	145.175	1301.94	1653.72	1734.53	2012.78	2262.63	2998.27	4059.38
	466	32.1148	36.3593	34.5577	116.87	147.498	1314.8	1669.46	1752.4	2034.73	2283.54	3023.07	4095.16
	467	32.7814	37.0879	35.2702	118.505	149.616	1325.23	1683.13	1768.48	2053.56	2300.64	3044.44	4122.76
	468	33.5016	37.7527	35.9758	120.139	151.478	1333.68	1694.6	1782.22	2070.21	2312.46	3061.46	4144.62
	469	34.1429	38.4931	36.6493	121.602	153.142	1340.4	1703.71	1794.01	2085	2321.13	3073.82	4160.16
	470	34.7904	39.1323	37.371	122.758	154.623	1344.41	1709.05	1802.7	2095.52	2326.35	3079.36	4166.76
	471	35.4236	39.8215	38.083	123.877	156.048	1347.46	1712.01	1807.99	2103.3	2328.98	3080.59	4169.22
	472	36.0245	40.4374	38.7797	124.927	157.406	1349.39	1713.63	1810.42	2109.99	2328.63	3079.36	4167.79
	473	36.6381	41.1209	39.478	125.836	158.578	1349.5	1713.84	1811.88	2114.24	2326.69	3076	4162.89
	474	37.3472	41.8111	40.1698	126.695	159.586	1348.66	1712.19	1810.81	2115.54	2322.78	3068.59	4153.42
	475	37.9038	42.3722	40.8412	127.42	160.461	1345.79	1707.23	1807.92	2114.13	2314.74	3055.88	4137.18
	476	38.4919	43.0356	41.4696	127.971	161.289	1341.67	1701.64	1803.1	2111.23	2305.65	3041.49	4116.32
	477	39.1148	43.6011	42.072	128.595	161.868	1336.67	1696.07	1796.59	2107.1	2293.55	3026.43	4096.58
	478	39.6896	44.2533	42.7491	129.056	162.405	1330.23	1688.46	1789.94	2100.5	2280.3	3008.88	4070.56
	479	40.2752	44.9467	43.4818	129.451	162.628	1323.69	1678.14	1781.33	2090.74	2264.87	2987.22	4043.53
	480	40.8919	45.4039	44.0611	129.694	162.633	1315.2	1666.19	1769.95	2079.11	2246.71	2962.3	4014.29
	481	41.4468	46.1085	44.6866	129.849	162.802	1305.08	1654.06	1756.7	2067.78	2228.55	2937.17	3979.08
	482	41.9482	46.7537	45.2894	129.816	162.75	1294.67	1641.11	1743.06	2055.52	2209.68	2910.74	3940.34
	483	42.5314	47.3513	45.8702	129.851	162.747	1283.45	1626.47	1728.85	2040.54	2189.25	2883.52	3899.13
	484	42.9455	47.9174	46.4113	129.809	162.576	1272.08	1610.85	1714.01	2023.96	2167.18	2853.46	3856.64
	485	43.4835	48.4758	46.965	129.849	162.246	1260.6	1594.93	1697.11	2007.17	2145.02	2823.68	3813.4
	486	44.0623	48.9957	47.631	129.887	161.965	1248.41	1579.09	1680.26	1990.1	2122.87	2793.6	3771.22
	487	44.5599	49.5252	48.1914	129.796	161.964	1236.29	1562.29	1662.6	1972.95	2101.35	2762.66	3728.87
	488	45.0421	50.0723	48.8041	129.753	161.777	1223.5	1545.92	1645.32	1954.45	2078.93	2729.81	3686.16
	489	45.6743	50.6788	49.3756	129.787	161.574	1211.31	1531.02	1627.18	1937.47	2057.54	2699.59	3646.94
	490	46.2719	51.33	50.0442	129.918	161.489	1199.91	1516.09	1610.63	1921.78	2036.19	2672.5	3609.84
	491	46.8666	51.9278	50.6751	129.95	161.374	1188.68	1502.43	1595.41	1906.11	2015.15	2643.25	3571.61
	492	47.5317	52.5748	51.4059	130.034	161.284	1177.7	1489.33	1580	1890.49	1995.43	2615.82	3536.95
	493	48.1375	53.2905	52.2073	130.296	161.286	1168.49	1476.78	1565.1	1876.81	1976.87	2592.01	3503.77
	494	48.7939	53.9782	52.8818	130.594	161.306	1159.31	1465.09	1552.47	1863.93	1958.8	2568.09	3471.33
	495	49.43	54.7078	53.6355	130.724	161.409	1149.7	1453.12	1539.32	1850.63	1940.58	2544.49	3440.41
	496	50.1219	55.42	54.3756	131.003	161.684	1141.6	1442.14	1526.4	1839.47	1924.58	2522.22	3412.5
	497	50.7999	56.1826	55.1427	131.232	161.762	1133.37	1431.06	1514.79	1827.21	1908.49	2500.71	3382.98
	498	51.4738	57.0038	56.0146	131.495	161.895	1124.67	1419.67	1502.25	1813.64	1892.22	2479.45	3351.79
	499	52.2912	57.8789	56.8841	131.912	162.131	1116.62	1408.94	1490.35	1801.52	1876.4	2459	3322.12
	500	53.0369	58.6302	57.7488	132.303	162.387	1107.93	1397.91	1479.07	1789.16	1860.36	2437.72	3290.94
	501	53.7475	59.3267	58.4241	132.484	162.588	1099.01	1386.2	1467.08	1775.64	1843.29	2414.68	3258.78
	502	54.4941	60.1916	59.108	132.715	162.693	1090.14	1373.81	1453.37	1762.23	1828.31	2392.32	3227.47
	503	55.0861	60.9858	59.8774	133.047	162.627	1080.21	1361.08	1441.02	1746.97	1811.08	2369.77	3194.29
	504	55.777	61.6927	60.6248	133.239	162.47	1070.83	1347.74	1427.97	1731.36	1792.41	2346.08	3159.49
	505	56.4623	62.491	61.3291	133.443	162.468	1061.08	1334.78	1412.94	1715.8	1774.36	2321.75	3124.51
	506	57.0407	63.1462	62.1122	133.42	162.355	1050.05	1320.5	1398.64	1698.5	1756.04	2294.89	3089.12
	507	57.5686	63.704	62.7843	133.264	162.064	1038.77	1306.21	1383.18	1680.98	1736.11	2267.88	3052.72
	508	58.1942	64.3387	63.4288	133.159	161.75	1026.98	1292.44	1368.55	1662.92	1716.15	2240.66	3016.09
	509	58.7629	64.8808	64.0202	133.003	161.179	1014.62	1277.35	1353.01	1643.15	1694.99	2210.83	2977.77
	510	59.3724	65.4327	64.578	132.81	160.814	1002.82	1261.72	1336.3	1624.71	1672.78	2180.61	2940.28
	511	59.8295	65.9186	65.0821	132.569	160.277	990.372	1246.06	1320.56	1605.43	1649.73	2150.25	2900.46
	512	60.2322	66.3844	65.5472	132.075	159.603	977.255	1228.85	1304.07	1584.91	1625.92	2118.83	2858.67
	513	60.712	66.8653	66.029	131.81	158.974	964.374	1213.61	1286.45	1565.86	1602.21	2088.76	2816.73
	514	61.0583	67.2422	66.4479	131.378	158.168	950.689	1196.99	1268.48	1545.17	1577.71	2057.07	2774.2
	515	61.383	67.6917	66.8793	130.721	157.327	937.152	1179.39	1249.88	1524.04	1553.12	2025.58	2730.99
	516	61.7773	68.1336	67.3097	130.28	156.412	923.183	1161.47	1231	1501.72	1527.42	1993.34	2686.25
	517	62.0789	68.3649	67.6239	129.762	155.484	909.143	1143.23	1212.37	1479.52	1501.39	1959.88	2641.08
	518	62.3479	68.6453	67.9403	129.278	154.495	895.478	1124.97	1193.31	1456.46	1476.31	1927.15	2595.81
	519	62.54	68.9235	68.1878	128.508	153.375	881.613	1106.1	1174.49	1431.72	1450.75	1893.45	2548.47
	520	62.7645	69.0793	68.4882	127.806	152.193	867.162	1087.39	1155.16	1407.31	1425.59	1861.08	2500.53
	521	62.9647	69.2109	68.6129	126.985	150.982	851.718	1068.19	1135.23	1382.35	1400.36	1825.77	2451.78
	522	63.097	69.4431	68.7072	126.145	149.64	835.893	1048.2	1113.71	1357.91	1375.67	1790.41	2403.79
	523	63.2152	69.5477	68.9168	125.228	148.567	820.564	1028.63	1092.38	1333.32	1351	1756.14	2355.66
	524	63.3097	69.6227	69.0173	124.215	147.399	805.11	1009.04	1071.66	1308.4	1324.81	1720.94	2309.05
	525	63.2999	69.7056	69.0543	123.153	146.105	789.911	989.385	1051.05	1283.61	1298.61	1686.06	2262.64
	526	63.2882	69.7611	69.0551	122.105	144.676	774.534	969.492	1030.38	1257.94	1271.79	1650.59	2216.37
	527	63.3153	69.7328	68.9883	121.189	142.989	759.587	951.323	1009.73	1233.41	1244.82	1615.75	2171.44
	528	63.2977	69.5869	69.0065	120.071	141.567	744.293	933.292	989.751	1208.75	1217.87	1580.42	2126.08
	529	63.2611	69.5841	68.8834	118.963	140.221	729.527	913.917	970.087	1184.62	1192.24	1545.68	2082.12
	530	63.1108	69.4327	68.7575	117.846	138.752	714.985	894.839	950.726	1160.68	1166.72	1511.58	2036.24
	531	63.0244	69.3387	68.7472	116.682	137.318	700.467	876.884	931.055	1137.78	1141.62	1479.14	1990.8
	532	62.8838	69.2481	68.6487	115.578	135.658	686.065	859.11	911.496	1114.37	1116.95	1447.54	1946.77
	533	62.7428	69.0352	68.4906	114.425	134.131	671.519	841.478	891.939	1091.78	1092.71	1416.08	1905.26
	534	62.5099	68.763	68.2776	113.299	132.613	657.468	824.18	872.941	1068.32	1069.46	1385.77	1863.84
	535	62.3745	68.5682	68.0381	112.244	131.136	643.751	807.206	854.908	1045.5	1047.2	1356.45	1820.7
	536	62.1471	68.2903	67.7465	110.968	129.43	630.14	789.664	836.5	1022.73	1023.3	1326.11	1778.13
	537	61.8661	67.9501	67.4941	109.68	127.841	616.562	771.637	818.161	1000.43	998.635	1295.34	1737.28
	538	61.5496	67.6567	67.1281	108.471	126.218	603.492	754.257	801.269	978.402	974.691	1263.97	1696.4
	539	61.2416	67.3245	66.7971	107.205	124.469	590.9	737.918	784.308	957.457	952.177	1233.25	1656.51
	540	60.861	66.9706	66.4438	105.846	122.845	577.394	721.232	766.319	935.066	930.62	1203.69	1616.99
	541	60.1191	66.0122	65.6349	103.8	120.184	557.164	694.135	748.415	901.317	897.463	1159.13	1557.9
	542	59.8012	65.6989	65.2166	102.413	118.554	543.75	678.163	721.765	880.446	876.793	1132.03	1519.1
	543	59.4155	65.2989	64.7981	101.23	116.78	530.908	662.27	704.581	859.613	855.875	1104.31	1480.85
	544	58.989	64.8601	64.4329	99.9841	114.924	518.419	646.723	687.961	838.821	835.121	1076.73	1442.4
	545	58.5663	64.3535	63.9966	98.6875	113.357	506.107	631.136	671.703	818.12	814.846	1051.19	1405.94
	546	58.1538	63.8664	63.5449	97.3673	111.724	494.227	615.285	655.146	798.041	794.61	1025.78	1369.82
	547	57.7329	63.4155	63.1147	95.9954	110.014	482.589	599.825	638.26	778.548	773.953	999.856	1332.82
	548	57.2651	62.8426	62.53	94.5858	108.356	471.387	584.991	622.167	759.233	754.219	973.2	1297.09
	549	56.7642	62.2558	61.9542	93.252	106.718	460.292	570.836	606.4	739.851	734.838	947.115	1263.14
	550	56.3082	61.7956	61.4548	91.8918	105.176	449.453	556.92	591.51	720.919	715.505	921.615	1230.29
	551	55.8481	61.276	60.9092	90.5455	103.513	438.465	542.938	576.994	702.91	697.094	896.913	1198.04
	552	55.2275	60.6336	60.4199	89.2382	101.926	427.483	529.514	562.333	685.561	679.541	873.241	1166.34
	553	54.6809	60.0352	59.8201	87.9278	100.302	416.637	516.43	548.089	668.621	662.07	850.926	1135.82
	554	54.1368	59.4471	59.2543	86.4787	98.5602	405.653	503.857	534.666	651.692	644.867	828.777	1105.43
	555	53.5837	58.8606	58.6359	85.1796	96.772	395.027	490.838	521.546	634.112	627.535	806.138	1074.17
	556	52.9458	58.14	57.9795	83.9852	95.2008	384.973	477.125	507.45	617.081	610.327	784.207	1043.57
	557	52.3736	57.5118	57.3238	82.6216	93.6063	375.18	463.808	493.776	601.875	593.995	762.506	1013.34
	558	51.7274	56.8246	56.5921	81.1945	91.9093	365.46	451.436	480.515	586.104	577.322	742.308	984.23
	559	51.1079	56.2073	55.9499	79.794	90.2121	355.948	439.664	467.06	569.758	562.076	722.145	958.217
	560	50.5483	55.5589	55.2838	78.634	88.5913	346.516	427.747	454.509	553.711	547.207	701.768	930.604
	561	49.9489	54.9072	54.555	77.365	86.9901	337.135	415.783	441.83	537.646	531.827	681.851	902.871
	562	49.3343	54.1832	53.8758	75.8601	85.6521	327.876	403.938	429.369	522.039	516.74	662.14	876.225
	563	48.7054	53.3639	53.0978	74.5018	83.9755	318.735	392.443	417.01	506.861	502.386	642.632	849.965
	564	48.0869	52.6847	52.3856	73.2333	82.3827	309.784	381.275	405.136	492.639	488.153	624.109	824.953
	565	47.3992	51.9542	51.6839	71.9261	80.7664	301.175	370.215	393.826	478.596	474.174	605.909	800.378
	566	46.7353	51.263	51.0868	70.6384	79.1214	293.005	359.662	382.525	464.917	460.525	588.26	776.85
	567	46.1174	50.5223	50.3904	69.2986	77.7181	284.758	349.677	371.549	452.328	447.052	570.848	753.733
	568	45.4371	49.7779	49.7078	67.9638	76.1859	276.428	339.77	360.737	439.508	433.562	553.666	730.69
	569	44.7582	49.021	48.9982	66.7244	74.6332	268.542	329.66	350.185	426.795	420.616	536.265	708.074
	570	44.1457	48.3457	48.3383	65.3834	73.2295	260.924	320.672	340.71	414.351	408.516	519.727	687.929
	571	43.4965	47.637	47.6098	64.1171	71.7009	253.457	312.064	331.482	402.436	396.065	503.724	667.664
	572	42.87	46.8786	46.8096	62.883	70.2248	246.286	303.237	322.022	392.135	384.253	488.102	646.819
	573	42.1998	46.2097	46.1567	61.6821	68.8353	239.483	294.61	312.714	381.063	373.282	473.475	627.052
	574	41.5158	45.5787	45.357	60.648	67.467	232.856	286.347	304.224	369.228	362.014	459.347	607.947
	575	40.8381	44.8681	44.6732	59.5568	66.1677	226.519	278.287	296.024	357.999	351.009	444.896	589.498
	576	40.1256	44.1169	43.974	58.3537	64.9146	220.266	270.286	287.253	347.592	340.02	430.922	571.407
	577	39.4813	43.3113	43.1853	57.1122	63.5717	213.679	262.291	278.883	337.313	329.688	417.639	553.358
	578	38.8893	42.6364	42.4707	56.0011	62.2728	207.402	254.586	270.537	326.897	319.482	404.812	535.961
	579	38.2396	42.0141	41.8091	54.9572	60.9771	201.637	246.879	262.361	317.054	309.784	392.813	519.226
	580	37.6012	41.3227	41.1401	53.8447	59.7486	195.718	239.416	254.493	307.434	300.702	381.197	502.617
	581	36.9785	40.5998	40.4282	52.822	58.5514	189.906	232.446	246.882	298.019	291.826	369.753	486.629
	582	36.3635	39.8816	39.7724	51.7819	57.2243	184.433	225.54	239.542	288.94	283.343	359.031	471.423
	583	35.8359	39.1716	39.1037	50.6444	55.9399	179.19	218.826	232.202	280.409	275.141	348.292	457.165
	584	35.2477	38.4559	38.4153	49.5548	54.7856	173.905	212.495	225.101	272.028	266.671	337.552	442.972
	585	34.4739	37.8406	37.7843	48.5424	53.6349	168.887	206.181	218.248	263.636	258.712	327.048	429.391
	586	33.939	37.1435	37.0935	47.5879	52.4488	163.924	200.209	211.829	255.819	251.118	316.419	416.495
	587	33.3572	36.4591	36.4161	46.557	51.305	159.319	194.381	205.556	248.209	243.571	306.741	403.781
	588	32.7562	35.7633	35.7547	45.551	50.145	154.681	188.908	199.478	240.652	235.996	297.656	391.129
	589	32.1664	35.1277	35.1732	44.59	49.1531	150.364	183.405	193.84	233.405	228.665	288.129	378.85
	590	31.6111	34.4981	34.5249	43.6701	48.1699	146.047	177.977	188.31	226.686	221.706	279.15	367.011
	591	31.0195	33.9138	33.806	42.7801	47.1239	141.749	172.844	182.537	220.082	215.016	270.494	355.422
	592	30.4076	33.2706	33.2328	41.8661	46.0328	137.518	167.669	177.112	213.423	208.636	261.655	344.84
	593	29.8332	32.6204	32.6186	40.9917	44.9153	133.565	162.622	171.883	206.999	201.895	253.665	334.116
	594	29.279	32.0394	32.0357	40.0861	43.8708	129.871	157.787	166.593	200.517	195.411	245.948	323.259
	595	28.678	31.483	31.3659	39.0884	42.8625	125.984	153.115	161.148	194.144	189.188	237.934	312.531
	596	28.1045	30.7887	30.7264	38.2019	41.8968	122.036	148.286	156.355	187.909	183.015	230.218	302.156
	597	27.563	30.1193	30.1415	37.3906	40.9593	118.294	143.6	151.608	181.983	177.533	222.763	291.805
	598	27.0139	29.4994	29.569	36.5381	39.9858	114.611	139.267	146.978	176.003	172.196	215.677	281.922
	599	26.4818	28.8246	28.9236	35.6477	38.9621	111.049	134.936	142.466	170.562	166.512	209.193	272.653
	600	25.9239	28.2498	28.271	34.8556	38.0183	107.667	130.554	137.919	165.198	160.984	202.3	263.505
	601	25.3637	27.6881	27.6679	34.021	37.1199	104.288	126.28	133.483	159.855	155.537	195.395	254.67
	602	24.8381	27.1384	27.1156	33.2596	36.2576	100.918	122.263	129.243	154.702	150.444	189.04	246.391
	603	24.2477	26.5862	26.5015	32.4646	35.3581	97.7041	118.342	125.11	149.518	145.485	182.785	238.406
	604	23.6706	25.965	25.9443	31.6362	34.4697	94.4427	114.523	121.069	144.459	140.664	176.608	230.467
	605	23.1799	25.3483	25.342	30.8469	33.6246	91.4122	110.803	117.029	139.399	135.981	170.553	222.769
	606	22.6447	24.7773	24.7995	30.0287	32.7741	88.568	107.236	113.165	134.777	131.552	164.953	215.248
	607	22.1691	24.2353	24.2521	29.2045	31.908	85.78	103.836	109.377	130.182	127.11	159.326	207.733
	608	21.6796	23.6807	23.677	28.4916	31.1067	83.0565	100.448	105.779	125.79	122.977	153.903	200.425
	609	21.1765	23.1465	23.1437	27.7767	30.2448	80.3737	97.155	102.312	121.519	118.996	148.548	193.279
	610	20.694	22.647	22.5999	27.1068	29.4888	77.8687	94.1113	98.9125	117.502	115.023	143.249	186.392
	611	20.231	22.13	22.0981	26.4691	28.7429	75.4168	90.8675	95.6363	113.795	111.124	138.233	180.005
	612	19.7731	21.6241	21.6278	25.8323	27.9497	72.934	87.6296	92.5255	110.011	107.231	133.264	173.863
	613	19.3172	21.1426	21.1149	25.1179	27.2485	70.4954	84.731	89.5657	106.341	103.562	128.548	167.866
	614	18.8336	20.6544	20.5874	24.4842	26.5333	68.0991	81.9214	86.4557	102.743	100.046	124.142	161.81
	615	18.3649	20.1293	20.021	23.8837	25.7785	65.7802	79.3472	83.501	99.3518	96.7256	119.964	155.99
	616	17.9465	19.6565	19.5459	23.2609	25.1146	63.5639	76.7163	80.6872	95.9884	93.4332	115.869	150.578
	617	17.4965	19.1818	19.1548	22.6083	24.434	61.5641	74.2333	77.8703	92.7103	90.3269	111.828	145.371
	618	17.0966	18.7301	18.722	21.9892	23.7982	59.5011	71.7156	75.2271	89.442	87.4283	107.997	140.22
	619	16.6653	18.226	18.2311	21.4378	23.161	57.496	69.209	72.7293	86.2479	84.444	104.394	135.253
	620	16.2767	17.7729	17.773	20.8885	22.5458	55.6618	66.974	70.3079	83.2873	81.4028	100.685	130.497
	621	15.8775	17.3294	17.3127	20.3288	21.9588	53.8949	64.7807	68.0281	80.4224	78.6379	97.3483	125.868
	622	15.5385	16.8982	16.8989	19.8009	21.3667	52.1634	62.6158	65.6703	77.6446	75.819	93.9069	121.283
	623	15.1151	16.4671	16.4399	19.2745	20.8018	50.4626	60.4367	63.5352	74.9516	73.0273	90.4962	117.05
	624	14.7157	16.0276	16.0401	18.7088	20.2083	48.7837	58.2959	61.5111	72.3071	70.4241	87.2422	112.764
	625	14.3203	15.6127	15.6225	18.2011	19.5738	47.1284	56.1657	59.3166	69.7234	67.8983	84.0401	108.567
	626	13.9665	15.2117	15.2102	17.7009	19.0235	45.5221	54.2563	57.1928	67.221	65.4288	80.9719	104.521
	627	13.6393	14.8265	14.8609	17.1946	18.4787	43.956	52.2966	55.236	64.8133	63.1634	78.0429	100.778
	628	13.2754	14.4741	14.4701	16.7322	17.9454	42.404	50.5266	53.2554	62.5499	60.9528	75.1948	97.1902
	629	12.9235	14.1017	14.0892	16.2974	17.4388	40.9521	48.9381	51.3741	60.3858	58.8145	72.4613	93.6564
	630	12.5775	13.7248	13.6961	15.8484	17.0013	39.5249	47.2439	49.6438	58.2492	56.7933	69.8556	90.3952
	631	12.2371	13.386	13.3707	15.403	16.5179	38.1877	45.6249	47.9091	56.1862	54.8465	67.252	87.2381
	632	11.9406	13.0407	13.004	14.9896	16.0355	36.8931	44.1646	46.2822	54.1698	52.8859	64.8071	84.1877
	633	11.6215	12.7157	12.6767	14.6116	15.5796	35.6785	42.7068	44.6998	52.2655	51.0584	62.5305	81.2541
	634	11.3005	12.3395	12.3384	14.1323	15.143	34.4208	41.2276	43.1337	50.3945	49.2688	60.274	78.1895
	635	10.9998	11.9695	12.0064	13.6977	14.672	33.1396	39.7313	41.498	48.5602	47.4739	57.9369	75.1666
	636	10.6783	11.6912	11.6664	13.3339	14.2628	32.0242	38.283	39.9308	46.7565	45.6592	55.7559	72.4003
	637	10.394	11.3593	11.3344	12.9183	13.8549	30.9338	36.8711	38.4955	45.0874	44.0059	53.7236	69.7634
	638	10.1164	11.0126	11.0243	12.5366	13.4255	29.8656	35.5244	37.1432	43.4387	42.4608	51.9755	67.2087
	639	9.82155	10.6992	10.7101	12.2051	12.9993	28.755	34.2633	35.8234	41.9557	40.8992	50.0658	64.6424
	640	9.52949	10.4083	10.39	11.8624	12.6388	27.7073	33.0452	34.4851	40.4451	39.3692	48.1607	62.1198
	641	9.29006	10.1213	10.0995	11.5247	12.2427	26.7206	31.9223	33.1931	38.9342	37.882	46.3259	59.6835
	642	9.05878	9.83443	9.85186	11.1892	11.8625	25.7862	30.7764	32.0142	37.4797	36.4889	44.5176	57.4113
	643	8.80856	9.55999	9.58533	10.8769	11.5329	24.8901	29.5651	30.865	36.0655	35.1436	42.7424	55.3708
	644	8.52368	9.25476	9.28782	10.5438	11.172	24.0155	28.4789	29.7777	34.715	33.8624	41.1105	53.1811
	645	8.25769	8.99642	9.02513	10.1988	10.8169	23.182	27.4192	28.6492	33.3664	32.5642	39.5176	51.0785
	646	8.01352	8.7402	8.77204	9.90016	10.4805	22.3427	26.3979	27.5731	32.1167	31.2404	37.9825	49.0119
	647	7.81532	8.47597	8.52215	9.57842	10.1549	21.5431	25.4447	26.5931	30.8933	30.0841	36.6292	47.0636
	648	7.57595	8.23518	8.30554	9.32729	9.84328	20.7333	24.5027	25.6882	29.7817	29.0037	35.2618	45.2541
	649	7.34021	8.02266	8.03906	9.01462	9.56584	19.9872	23.6269	24.7576	28.7101	27.8912	33.9766	43.4655
	650	7.15204	7.77237	7.80554	8.7225	9.28908	19.2965	22.7917	23.8973	27.6164	26.885	32.7874	41.7691
									23.0396

## Sheet: figure 2b
Figure 2B	＋ NTP, 25 mM MgCl2
		[P43]/(µM)
	wavelength (nm)	0	1	50	100	200	300	400	600	800			[P43]/(µM)	int_ 475nm	Int/int0
	370	0.472881	0.577436	0.51527	0.561552	0.670258	0.975106	1.48683	2.23162	2.73863			0	42.6338	1
	371	0.488308	0.601234	0.540698	0.584349	0.692384	0.978157	1.4602	2.16524	2.64446			1	40.7642	0.956147
	372	0.514625	0.626163	0.576314	0.610944	0.723616	0.981544	1.45273	2.12865	2.59847			50	42.4543	0.99579
	373	0.545794	0.654325	0.605969	0.644273	0.756174	0.998065	1.45074	2.08992	2.56913			100	43.5909	1.02245
	374	0.570647	0.686475	0.63767	0.685368	0.784294	1.01732	1.45192	2.08061	2.5466			200	203.101	4.76385
	375	0.616679	0.724188	0.685279	0.730746	0.834825	1.05744	1.46333	2.09973	2.55181			300	605.167	14.1945
	376	0.673243	0.77124	0.731952	0.782361	0.885479	1.09399	1.50725	2.12153	2.55161			400	2324	54.5107
	377	0.73067	0.838886	0.793265	0.84427	0.948783	1.14666	1.53969	2.14305	2.61393			600	4363.43	102.347
	378	0.794124	0.903575	0.860066	0.914352	1.00598	1.20889	1.58365	2.18968	2.67752			800	5494.41	128.875
	379	0.866712	0.975314	0.931742	0.987663	1.0824	1.28267	1.64241	2.25999	2.74394
	380	0.945319	1.05576	1.00779	1.08222	1.16011	1.3655	1.73768	2.35464	2.84781
	381	1.02741	1.14075	1.09656	1.18166	1.24925	1.46277	1.81348	2.45143	2.96187
	382	1.12964	1.24012	1.19996	1.28788	1.35321	1.53909	1.90794	2.5628	3.09048
	383	1.23472	1.34733	1.3139	1.38461	1.47409	1.65118	2.00545	2.6868	3.23165
	384	1.36319	1.4492	1.43366	1.48774	1.58632	1.75952	2.11109	2.84061	3.39111
	385	1.50334	1.56116	1.54723	1.60698	1.7185	1.89021	2.23512	2.99116	3.60001
	386	1.65389	1.68532	1.69118	1.75158	1.84508	2.04619	2.36832	3.16127	3.83395
	387	1.81789	1.8415	1.83958	1.93001	2.00101	2.20489	2.52913	3.35765	4.1015
	388	2.00325	2.02576	2.01083	2.09943	2.17193	2.38043	2.70916	3.63096	4.42065
	389	2.24173	2.23798	2.23548	2.28749	2.38191	2.61024	2.95478	3.93327	4.80611
	390	2.50473	2.47721	2.47753	2.53989	2.66698	2.88592	3.2446	4.34424	5.31449
	391	2.8302	2.78944	2.78828	2.86045	2.97142	3.19933	3.6206	4.91695	5.98347
	392	3.20843	3.16567	3.16328	3.19253	3.36873	3.59305	4.07775	5.61466	6.81374
	393	3.61647	3.61569	3.60425	3.5936	3.80705	4.02927	4.63934	6.43333	7.86438
	394	4.03773	4.07521	4.0893	4.06669	4.25907	4.48997	5.23943	7.46909	9.16955
	395	4.50681	4.53595	4.57683	4.56537	4.74403	4.9743	5.88963	8.72546	10.7716
	396	4.92714	4.95629	5.00841	5.01884	5.16402	5.44999	6.57215	10.1142	12.6749
	397	5.28585	5.30376	5.34649	5.37631	5.52459	5.8106	7.29517	11.6781	14.8407
	398	5.5643	5.54147	5.63201	5.6065	5.81208	6.14251	8.03202	13.4662	17.4207
	399	5.72385	5.69158	5.79718	5.77	5.98661	6.3974	8.73523	15.5495	20.4543
	400	5.80229	5.73673	5.83787	5.86854	6.07048	6.58979	9.52167	18.0352	24.0839
	401	5.82582	5.73675	5.81806	5.86408	6.10712	6.76082	10.4286	20.956	28.2315
	402	5.8115	5.7066	5.81005	5.85808	6.14568	6.98869	11.5828	24.4956	33.4576
	403	5.82848	5.7002	5.83421	5.85268	6.24762	7.2778	13.088	28.7853	39.9685
	404	5.93529	5.76211	5.91861	5.93396	6.42227	7.6921	14.9901	34.0302	47.6799
	405	6.11128	5.90834	6.05775	6.04796	6.66263	8.26777	17.3063	40.3328	56.738
	406	6.31469	6.07328	6.24773	6.25304	7.00134	8.96906	20.1219	47.888	67.1939
	407	6.59316	6.33534	6.47636	6.5397	7.40841	9.79237	23.5002	57.0059	79.2331
	408	6.88542	6.60152	6.75649	6.80397	7.86651	10.8226	27.3913	67.5282	93.8002
	409	7.1648	6.87167	7.02408	7.07048	8.37028	11.9871	32.0798	79.3865	111.188
	410	7.45167	7.13884	7.31042	7.33956	8.91429	13.2741	37.2918	92.7872	131.569
	411	7.73258	7.4061	7.60585	7.59765	9.50835	14.7408	43.1298	108.309	154.13
	412	8.00101	7.69518	7.86867	7.87928	10.1503	16.3544	49.8745	125.989	178.909
	413	8.27515	7.96968	8.10965	8.15604	10.8423	18.1082	57.4635	145.446	206.891
	414	8.54751	8.21502	8.39046	8.42377	11.6038	20.0698	66.2408	167.216	237.7
	415	8.85128	8.49195	8.71865	8.69123	12.44	22.4047	76.1928	191.476	271.509
	416	9.12646	8.80892	9.01073	8.98031	13.3789	25.009	87.371	217.94	310.6
	417	9.38411	9.08575	9.2783	9.25729	14.3549	27.8207	100.022	247.318	352.666
	418	9.67647	9.35553	9.56002	9.5947	15.4165	31.189	113.938	279.671	396.614
	419	9.98029	9.63191	9.86183	9.89237	16.5858	35.0883	129.502	315.598	446.494
	420	10.2698	9.93412	10.1837	10.2174	17.9325	39.3089	146.67	356.138	502.543
	421	10.528	10.2643	10.4458	10.509	19.3895	43.8219	164.972	401.794	565.675
	422	10.8152	10.5353	10.6896	10.7618	21.0116	48.9587	185.948	451.242	634.756
	423	11.0951	10.8031	11.0241	11.05	22.7509	54.3997	208.867	503.7	707.341
	424	11.373	11.0862	11.3336	11.3574	24.5195	60.2087	234.094	560.057	783.496
	425	11.7024	11.3863	11.5902	11.6862	26.5	66.4912	262.23	620.835	864.317
	426	11.9763	11.6779	11.9005	11.9841	28.5908	73.2209	292.211	684.694	948.919
	427	12.2705	11.9526	12.2268	12.3084	30.9128	80.3446	324.141	752.085	1038.48
	428	12.6003	12.2294	12.4975	12.6266	33.2327	87.8905	356.562	822.57	1129.63
	429	12.8685	12.5356	12.8089	12.9234	35.6231	96.2138	391.362	894.632	1224.86
	430	13.1747	12.8687	13.1329	13.2017	38.1608	104.952	426.014	968.144	1323.75
	431	13.5062	13.1664	13.4498	13.61	40.9032	113.901	461.786	1042.84	1428.23
	432	13.8333	13.4811	13.7459	14.0007	43.9227	123.213	499.72	1122.24	1534.47
	433	14.1307	13.8086	14.0564	14.329	47.1605	133.038	540.378	1205.31	1645.08
	434	14.4636	14.1615	14.4014	14.66	50.4671	143.596	584.41	1291.42	1760.79
	435	14.8343	14.4974	14.7707	15.0082	53.9222	155.115	629.341	1386.11	1882.39
	436	15.2055	14.8652	15.1511	15.3634	57.7056	167.098	676.796	1481.17	2010
	437	15.6259	15.2222	15.4992	15.8109	61.7259	179.4	725.748	1576.74	2142.31
	438	16.0334	15.6212	15.9223	16.2504	65.7343	192.173	775.722	1673.68	2273.77
	439	16.4321	15.9609	16.3644	16.6695	69.8642	205.448	828.56	1775.5	2412.37
	440	16.8726	16.3343	16.7394	17.1026	74.2005	219.747	882.202	1878.06	2550.61
	441	17.361	16.7588	17.1834	17.5498	78.6277	233.995	937.233	1980.02	2688.02
	442	17.8401	17.1749	17.6451	18.0486	83.2127	248.464	992.873	2089.52	2828.67
	443	18.3334	17.6142	18.1615	18.5706	87.7075	263.227	1050.99	2200.14	2969.43
	444	18.8804	18.0777	18.6767	19.1071	92.1489	278.546	1110.7	2309.73	3106.95
	445	19.3855	18.5996	19.1833	19.668	96.6377	294.034	1170.68	2421.48	3236.95
	446	19.9138	19.0852	19.6657	20.1999	101.023	309.043	1228.57	2525.6	3361.89
	447	20.4437	19.5612	20.1628	20.7444	105.507	323.738	1284.45	2628.09	3481.97
	448	21.019	20.0768	20.7121	21.2181	110.058	338.527	1340.33	2729.17	3599.84
	449	21.6077	20.6261	21.3284	21.8143	114.595	353.098	1395.88	2830.91	3715.53
	450	22.2146	21.1456	21.9241	22.4692	119.145	368.251	1452.55	2935.39	3833.13
	451	22.8597	21.8257	22.5892	23.1696	123.976	383.127	1512.21	3040.84	3959.72
	452	23.6246	22.4881	23.3405	23.8875	128.924	398.006	1574.94	3150.86	4092.37
	453	24.4459	23.2052	24.1429	24.6433	134.011	413.046	1638.05	3268.1	4224.52
	454	25.2557	24.0753	25.0143	25.6133	139.171	429.556	1702.03	3386.14	4366.19
	455	26.0644	24.9766	25.9465	26.5233	144.219	446.357	1766.42	3499.87	4511.77
	456	26.9736	25.8425	26.8663	27.4289	149.461	462.7	1825.99	3607.24	4653.1
	457	27.895	26.7187	27.7733	28.4146	154.659	477.857	1882.61	3708	4780.56
	458	28.8456	27.6756	28.7139	29.3694	159.649	492.187	1939.57	3801	4899.71
	459	29.743	28.5615	29.5564	30.3009	164.499	506.06	1990.31	3886.92	5007.59
	460	30.7038	29.3717	30.3871	31.2903	168.82	518.899	2037.33	3964.34	5098.84
	461	31.5625	30.1384	31.232	32.2337	172.912	530.182	2079.85	4036.65	5185.75
	462	32.403	30.8925	32.1057	33.1352	176.721	540.48	2117.68	4101.71	5259.45
	463	33.1653	31.6906	32.9395	34.0383	180.077	549.918	2153.1	4158.75	5319.17
	464	34.0096	32.5035	33.7733	34.8857	183.163	558.596	2182.44	4206.85	5366.75
	465	34.8767	33.2905	34.6149	35.6546	186.137	565.913	2208.56	4248.56	5409.03
	466	35.725	34.0612	35.5055	36.5163	188.694	572.799	2232.83	4284.82	5449.84
	467	36.5301	34.9002	36.3263	37.2714	191.129	579.314	2254.86	4314.96	5480
	468	37.2745	35.6832	37.1546	38.0717	193.382	585.137	2273.05	4340.49	5503.19
	469	38.0428	36.4511	37.9897	38.9637	195.459	590.112	2287.78	4358.57	5519.16
	470	38.8424	37.1469	38.6563	39.7614	197.114	594.175	2299.73	4368.09	5529.72
	471	39.6351	37.8844	39.3665	40.4382	198.651	597.743	2310	4374.02	5534.93
	472	40.3762	38.6385	40.1227	41.2021	200.054	600.607	2318.57	4379.07	5532.98
	473	41.1043	39.3506	40.9023	42.0944	201.379	602.903	2322.92	4380.65	5527.44
	474	41.8501	40.0098	41.661	42.8898	202.436	604.401	2325.48	4374.97	5514.52
	475	42.6338	40.7642	42.4543	43.5909	203.101	605.167	2324	4363.43	5494.41
	476	43.4998	41.5055	43.2563	44.2296	203.738	605.486	2320.71	4348.94	5468.18
	477	44.2948	42.2038	44.0173	44.9827	204.486	605.05	2315.28	4331.46	5439.65
	478	44.9659	42.9721	44.7444	45.725	204.994	604.169	2308.54	4311.86	5406.42
	479	45.6384	43.5712	45.3733	46.4565	205.141	602.835	2298.89	4283.44	5368.21
	480	46.4036	44.1554	45.978	47.1604	205.087	600.744	2285.57	4250.65	5327.3
	481	47.1732	44.8348	46.7328	47.8278	205.015	598.281	2273.18	4215.94	5281.27
	482	47.8538	45.5199	47.4707	48.5062	204.737	595.566	2258.17	4178.59	5233.87
	483	48.5512	46.1421	48.195	49.1789	204.292	592.472	2242.92	4137.66	5179.32
	484	49.1975	46.8663	48.8656	49.8574	203.775	588.804	2225.31	4096.79	5121.65
	485	49.8376	47.541	49.5418	50.5952	203.257	585.197	2207.07	4055.89	5066.5
	486	50.5291	48.1482	50.265	51.2305	202.781	581.563	2188.7	4014.68	5013.35
	487	51.1999	48.77	50.9127	51.8583	202.139	577.693	2169.65	3972.72	4953.82
	488	51.8206	49.4225	51.5213	52.571	201.555	573.854	2150.31	3930.85	4894.4
	489	52.4365	50.14	52.2607	53.3481	201.126	570.545	2132.94	3891.81	4842.41
	490	53.1979	50.9284	53.034	54.0184	200.73	566.874	2116.05	3855.2	4792.82
	491	53.9491	51.5127	53.8172	54.6937	200.357	563.122	2097.34	3818.82	4743.81
	492	54.6859	52.2171	54.5506	55.4835	200.088	559.807	2079.74	3783.83	4696.59
	493	55.491	52.9818	55.3193	56.2472	199.846	557.165	2065.31	3751.01	4653.64
	494	56.3552	53.7368	56.0951	57.0057	199.559	554.442	2051.03	3720.72	4612.25
	495	57.1711	54.5302	56.8101	57.7644	199.418	551.373	2036.22	3690.89	4572.12
	496	58.0503	55.3086	57.591	58.6295	199.41	549.137	2022.94	3662.39	4534.24
	497	59.0103	56.1139	58.4739	59.4004	199.397	547.225	2009.85	3633.27	4495.18
	498	59.8872	57.0255	59.4152	60.2488	199.369	544.725	1997.29	3602.65	4455.06
	499	60.7433	57.8538	60.3306	61.183	199.434	542.466	1984.24	3573.59	4417.5
	500	61.6614	58.8006	61.2904	62.1517	199.478	539.976	1970.83	3543.67	4380.73
	501	62.6133	59.6973	62.2695	63.0393	199.344	537.055	1956.75	3511.67	4340.76
	502	63.5708	60.6134	63.1933	63.9073	199.28	534.607	1942.91	3480.02	4301.49
	503	64.3525	61.4942	64.0509	64.7657	198.923	531.638	1927.82	3448.3	4260.34
	504	65.0967	62.2637	64.911	65.5831	198.529	528.517	1912.02	3413.41	4215.22
	505	65.9395	63.1089	65.7231	66.3878	198.318	524.954	1896.12	3379.65	4170.01
	506	66.6531	63.8208	66.5506	67.2734	197.907	521.36	1877.56	3344.33	4121.4
	507	67.3897	64.5376	67.1905	67.9744	197.382	517.692	1859.17	3308.02	4073.34
	508	68.2194	65.2173	67.8336	68.7493	196.855	513.84	1840.13	3272.45	4029.46
	509	68.8746	65.7848	68.5383	69.3607	195.972	509.694	1818.69	3232.88	3981.14
	510	69.4391	66.5206	69.1509	69.975	195.199	504.98	1797.95	3191.78	3931.97
	511	70.1214	67.0504	69.7064	70.5006	194.273	500.051	1776.69	3152.14	3879.59
	512	70.6664	67.5569	70.3111	70.9666	193.248	495.155	1754.37	3110.05	3826.05
	513	71.1471	68.0443	70.785	71.5129	192.29	490.521	1732.46	3069.02	3772.65
	514	71.6478	68.5261	71.2156	71.9505	191.134	485.185	1710.37	3024.58	3715.56
	515	72.2095	68.9993	71.7272	72.3412	190.011	479.826	1688.39	2977.69	3656.52
	516	72.686	69.3788	72.2427	72.7337	188.615	474.248	1664.97	2930.23	3597.35
	517	72.9309	69.7974	72.6184	73.1901	187.18	468.615	1638.62	2882.74	3538.35
	518	73.267	70.2244	72.8968	73.5524	185.868	462.912	1613.89	2837.12	3481.47
	519	73.5724	70.4792	73.2039	73.8848	184.275	456.6	1588.22	2786.52	3421.44
	520	73.8983	70.7638	73.4369	74.1516	182.756	450.777	1563.6	2737.23	3359.2
	521	74.1308	70.9657	73.6471	74.34	181.328	444.619	1536.54	2689.04	3294.85
	522	74.3243	71.1218	73.978	74.5844	179.631	438.035	1508.31	2641.2	3230.95
	523	74.511	71.2662	74.0918	74.6845	177.981	431.576	1481.53	2590.86	3169.64
	524	74.6535	71.4424	74.1978	74.792	176.299	425.352	1454.58	2540.29	3108.05
	525	74.6845	71.5938	74.3948	74.82	174.52	418.66	1427.68	2490.51	3046.58
	526	74.6932	71.6079	74.4364	74.8779	172.644	411.855	1400.52	2440.24	2983.28
	527	74.7809	71.7052	74.3986	74.8778	170.786	405.708	1374.11	2392.74	2924.24
	528	74.715	71.6461	74.3797	74.819	168.913	399.477	1347.93	2343.57	2866.07
	529	74.6892	71.5285	74.3418	74.7843	166.861	393.049	1321.88	2295.63	2809.31
	530	74.5951	71.4923	74.1896	74.662	164.821	386.301	1294.58	2248.16	2752.18
	531	74.4444	71.3785	74.1196	74.5464	162.89	379.942	1268.05	2200.27	2695.06
	532	74.2658	71.3072	73.9985	74.4553	160.899	373.53	1242.7	2152.46	2639.41
	533	74.1129	71.1926	73.8004	74.2862	159.089	367.125	1217.23	2106.62	2584.63
	534	73.8494	71.0234	73.5433	73.9523	157.14	360.919	1192.39	2060.52	2526.31
	535	73.6426	70.7852	73.321	73.7068	155.133	354.779	1168.26	2014.63	2469.62
	536	73.3885	70.5615	73.1117	73.4396	153.084	348.304	1143.25	1966.95	2413.74
	537	73.163	70.3526	72.8597	73.1163	151.071	341.967	1119.26	1920.68	2358.7
	538	72.8776	69.9511	72.4329	72.8253	148.796	335.352	1095.17	1875.4	2304.47
	539	72.5405	69.6236	72.0375	72.5302	146.677	329.111	1070.61	1831.66	2252.87
	540	72.1895	69.2732	71.8207	72.0624	144.592	322.884	1046.51	1788.71	2201.31
	541	71.2838	68.433	70.8933	71.1008	140.758	312.373	1007.89	1721.97	2124.59
	542	70.8979	68.0632	70.5327	70.7165	138.618	306.363	985.195	1681.17	2071.82
	543	70.3892	67.6485	70.1345	70.3511	136.593	300.325	963.564	1640.21	2022.24
	544	69.9917	67.2307	69.6535	69.8523	134.555	294.152	941.065	1601.22	1971.29
	545	69.4755	66.7169	69.1397	69.363	132.428	288.268	919.025	1563.86	1921.12
	546	68.9747	66.1761	68.708	68.9336	130.366	282.191	897.117	1525.93	1873.41
	547	68.5113	65.6735	68.1261	68.3048	128.405	276.341	875.029	1487.65	1825.81
	548	68.0022	65.2805	67.6013	67.8095	126.498	270.648	853.806	1449.2	1780.74
	549	67.4888	64.8199	66.9909	67.2585	124.547	265.038	832.881	1412.21	1736.52
	550	66.8775	64.2429	66.3682	66.6842	122.547	259.551	813.102	1375.13	1691.95
	551	66.2498	63.6822	65.8809	66.1468	120.378	254.075	792.408	1338.46	1648.51
	552	65.6308	63.0938	65.2748	65.4975	118.456	248.742	772.348	1302.83	1605.82
	553	65.0345	62.4359	64.6413	64.8367	116.468	243.538	752.564	1268.8	1564.67
	554	64.4213	61.8357	64.0145	64.2462	114.436	238.518	733.603	1235.29	1524.15
	555	63.8176	61.2492	63.3827	63.5752	112.467	233.194	715.437	1202.06	1483.85
	556	63.1337	60.6177	62.6561	62.9024	110.413	227.914	696.804	1169.14	1444.08
	557	62.3905	59.8708	62.0052	62.2096	108.468	222.451	678.321	1136.94	1403.77
	558	61.6014	59.2741	61.296	61.4992	106.378	217.15	660.195	1105.67	1364.23
	559	60.9393	58.5682	60.6554	60.7938	104.34	211.995	643.179	1077.43	1325.22
	560	60.2319	57.901	59.8886	60.0163	102.638	207.075	626.676	1048.46	1287.42
	561	59.4992	57.2369	59.0631	59.2056	100.681	202.246	610.253	1019.27	1250.4
	562	58.6918	56.518	58.3663	58.3946	98.7239	197.502	594.146	990.303	1213.27
	563	57.8679	55.8047	57.6128	57.6191	96.8444	192.685	577.562	960.841	1177.49
	564	57.0986	55.0525	56.8446	56.9114	94.8309	188.27	561.675	932.541	1142.86
	565	56.3425	54.275	56.0948	56.1497	92.9494	183.739	545.861	905.793	1109.63
	566	55.5987	53.6354	55.3402	55.4347	91.2858	179.175	530.446	879.254	1076.81
	567	54.8286	52.9407	54.5534	54.5659	89.3773	174.731	515.084	852.751	1045.61
	568	54.0458	52.2006	53.786	53.7786	87.4967	170.535	500.691	826.842	1015.27
	569	53.2374	51.4192	52.9949	53.1293	85.6316	166.68	486.792	802.216	985.113
	570	52.4957	50.6703	52.2364	52.3294	83.85	162.68	473.054	778.681	955.479
	571	51.765	49.8782	51.5014	51.5134	82.1719	158.583	459.683	755.821	927.546
	572	50.9749	49.2072	50.7055	50.8057	80.5618	154.547	446.547	733.501	899.604
	573	50.1155	48.5122	49.9538	50.0517	78.9837	150.487	433.611	711.011	874.394
	574	49.3541	47.7252	49.1707	49.218	77.3479	146.563	421.015	689.022	850.307
	575	48.5907	46.8624	48.4261	48.4052	75.6081	142.633	408.835	668.234	824.569
	576	47.7869	46.1242	47.7053	47.6346	73.9897	138.956	397.37	648.232	799.006
	577	47.0154	45.3658	46.8263	46.813	72.4236	135.406	385.596	628.91	775.067
	578	46.2708	44.6818	46.1116	46.0922	70.8277	131.882	373.891	609.672	751.682
	579	45.5162	43.9639	45.3729	45.3843	69.3317	128.402	362.949	591.687	729.281
	580	44.723	43.1815	44.5562	44.5777	67.8349	125.074	352.248	574.168	706.832
	581	44.0541	42.4983	43.8088	43.8789	66.3517	121.865	341.861	557.125	685.055
	582	43.2863	41.8256	43.0555	43.1278	64.9969	118.899	331.591	540.283	663.875
	583	42.5512	41.1047	42.2958	42.3836	63.6234	115.884	321.518	523.786	642.88
	584	41.8233	40.4337	41.5616	41.6796	62.3207	112.887	311.595	507.068	622.834
	585	41.0804	39.7254	40.8343	40.9486	60.8917	109.991	301.84	491.525	603.693
	586	40.3592	39.0078	40.0574	40.2405	59.5174	107.309	292.88	476.379	585.225
	587	39.6473	38.3345	39.4397	39.4852	58.2727	104.538	284.256	461.537	567.32
	588	38.8963	37.7062	38.6893	38.7141	57.0311	101.782	276.074	446.541	549.975
	589	38.2079	37.027	37.9621	37.9982	55.7116	99.05	267.934	432.599	533.497
	590	37.5392	36.3269	37.3256	37.3476	54.3965	96.4844	260.08	419.695	517.662
	591	36.8151	35.7023	36.6619	36.5842	53.1071	93.9821	252.154	406.921	501.901
	592	36.1443	34.9618	35.943	35.8968	51.9621	91.4713	244.52	394.185	486.587
	593	35.4409	34.2763	35.3334	35.2839	50.6578	88.99	237.271	382.138	472.055
	594	34.7898	33.6146	34.6346	34.6054	49.5232	86.5953	230.232	370.775	457.621
	595	34.0334	32.9738	33.932	33.9576	48.3947	84.149	223.023	359.379	443.212
	596	33.3061	32.3798	33.2095	33.2722	47.3207	81.7058	215.973	347.75	429.096
	597	32.6812	31.7345	32.5343	32.6005	46.1931	79.3585	209.367	336.893	414.833
	598	32.0479	31.073	31.8493	31.9055	45.0745	77.1775	202.756	326.002	401.245
	599	31.3487	30.4341	31.1729	31.2757	43.9532	75.0201	196.873	315.098	387.8
	600	30.6581	29.8327	30.5489	30.6519	42.8414	72.9108	191.14	304.638	374.857
	601	30.0558	29.1797	29.922	29.9905	41.7365	70.8691	184.748	294.508	362.609
	602	29.4271	28.5184	29.3149	29.3368	40.6789	68.8691	178.495	284.679	350.213
	603	28.7538	27.8672	28.6528	28.6812	39.7054	66.8902	172.686	275.088	338.584
	604	28.1611	27.319	27.9851	28.0528	38.7208	65.0157	166.879	265.504	327.182
	605	27.5642	26.7151	27.3774	27.3806	37.7203	63.1371	161.515	256.426	315.502
	606	26.964	26.1487	26.7776	26.7671	36.7025	61.204	156.313	247.7	304.429
	607	26.3565	25.5595	26.1615	26.1799	35.8086	59.4937	150.842	239.482	294.146
	608	25.7542	24.9657	25.6189	25.4921	34.8715	57.8171	145.66	231.602	284.132
	609	25.1595	24.3907	25.1153	24.9279	33.8878	55.9794	140.719	223.567	274.38
	610	24.5581	23.8792	24.436	24.3886	33.0531	54.3384	136.023	215.64	264.976
	611	23.9716	23.2664	23.8746	23.8322	32.1861	52.7	131.543	208.257	256.08
	612	23.4265	22.6941	23.3049	23.3162	31.297	51.0788	126.957	201.105	247.428
	613	22.858	22.2315	22.6835	22.758	30.4924	49.5105	122.806	194.148	238.932
	614	22.2792	21.746	22.2091	22.2091	29.5998	48.0713	118.791	187.332	230.387
	615	21.7163	21.1677	21.6984	21.6464	28.8163	46.6496	114.803	180.857	222.253
	616	21.2113	20.6682	21.1393	21.2033	28.0492	45.2133	110.945	174.77	214.434
	617	20.7072	20.1927	20.6071	20.7043	27.3069	43.8304	107.19	168.872	206.818
	618	20.1567	19.6787	20.1452	20.1662	26.5467	42.4648	103.612	162.971	199.516
	619	19.6975	19.1764	19.6613	19.6851	25.793	41.0436	100.41	157.149	192.651
	620	19.2873	18.6671	19.1385	19.1477	25.0878	39.796	97.0453	151.558	186.021
	621	18.8336	18.2533	18.6583	18.6385	24.4746	38.6902	93.7271	146.118	179.566
	622	18.3317	17.7978	18.1801	18.1887	23.8275	37.5778	90.4016	140.992	173.345
	623	17.8326	17.357	17.7334	17.6899	23.1145	36.4114	87.0424	136.018	167.221
	624	17.4126	16.9232	17.3148	17.2456	22.422	35.3123	84.0049	131.18	161.074
	625	16.926	16.4942	16.8582	16.777	21.7993	34.2761	81.1823	126.606	155.035
	626	16.4486	16.0944	16.4114	16.3648	21.1742	33.2251	78.3691	122.104	149.304
	627	16.0211	15.6815	16.0035	15.9794	20.5758	32.1695	75.6011	117.601	143.775
	628	15.6107	15.2689	15.6013	15.5351	19.9333	31.1779	72.9433	113.304	138.705
	629	15.2451	14.8929	15.1507	15.095	19.3958	30.1328	70.3531	109.263	133.752
	630	14.8733	14.4861	14.7394	14.721	18.859	29.1198	67.8373	105.292	128.99
	631	14.4481	14.112	14.3795	14.3566	18.3026	28.2238	65.4105	101.528	124.384
	632	14.0225	13.7485	13.9836	14.0118	17.8345	27.3716	63.0439	97.9191	119.898
	633	13.7099	13.3629	13.6299	13.597	17.2776	26.4994	60.7525	94.3838	115.659
	634	13.3533	13.0011	13.2844	13.208	16.7231	25.6365	58.5543	90.7829	111.345
	635	12.9585	12.6671	12.9159	12.8537	16.2904	24.7329	56.5211	87.3723	107.134
	636	12.6066	12.3233	12.5519	12.5215	15.7921	23.9223	54.5631	84.0451	103.288
	637	12.3166	11.9886	12.2064	12.157	15.2898	23.1313	52.6247	80.8638	99.3374
	638	11.9691	11.6516	11.9013	11.8286	14.8317	22.3547	50.7154	77.9303	95.6751
	639	11.5837	11.3192	11.5672	11.5366	14.3993	21.632	48.9414	75.1239	92.2247
	640	11.2517	11.0536	11.2497	11.1971	13.9883	20.9555	47.1975	72.5308	88.8179
	641	10.9608	10.7451	10.8843	10.8675	13.5552	20.2572	45.4537	69.8343	85.6022
	642	10.659	10.4516	10.5761	10.5686	13.1622	19.5201	43.7886	67.2081	82.4554
	643	10.3368	10.1255	10.2614	10.2796	12.7683	18.909	42.188	64.5795	79.3948
	644	10.0393	9.84908	9.95531	9.96624	12.3533	18.3036	40.6535	62.0443	76.3665
	645	9.75452	9.61398	9.66462	9.64641	11.986	17.6939	39.0502	59.7431	73.4303
	646	9.47357	9.3268	9.4084	9.37516	11.6119	17.0995	37.5313	57.4362	70.5766
	647	9.18415	9.04634	9.1463	9.10712	11.2733	16.5309	36.1613	55.127	67.7403
	648	8.92775	8.78171	8.87817	8.81771	10.9401	15.9406	34.8	53.0043	64.9967
	649	8.66725	8.50166	8.61095	8.57098	10.5784	15.4561	33.51	51.0061	62.5455
	650	8.43332	8.26583	8.38216	8.34482	10.2581	14.9218	32.2108	49.0468	60.2097
	＋ NTP, 400 mM MgCl2
		[P43]/(µM)
	wavelength (nm)	0	1	50	100	200	300	400	600	800			[P43]/(µM)	int_ 475nm	Int/int0
	370	0.48718	0.520289	0.515801	0.564223	0.654219	0.814338	0.997563	2.05696	2.54846			0	37.2249	1
	371	0.503185	0.549192	0.539218	0.600212	0.666783	0.83327	1.01636	1.99927	2.45961			1	35.4058	0.951132
	372	0.531291	0.571169	0.581563	0.620052	0.698972	0.862854	1.04239	1.97903	2.41552			50	37.0057	0.994111
	373	0.55956	0.595194	0.606618	0.642962	0.741023	0.888916	1.0764	1.97673	2.39955			100	36.7596	0.9875
	374	0.576912	0.637378	0.631532	0.697372	0.767368	0.908286	1.10734	1.98317	2.40784			200	51.3858	1.38041
	375	0.61461	0.666584	0.671243	0.739292	0.805967	0.952623	1.14395	1.99641	2.41828			300	620.158	16.6598
	376	0.670806	0.695243	0.721834	0.778982	0.865173	1.01604	1.19816	2.02712	2.46916			400	1270.87	34.1403
	377	0.735043	0.751731	0.780319	0.827525	0.921109	1.08773	1.26946	2.08244	2.53243			600	2191.25	58.8652
	378	0.797723	0.814294	0.83322	0.896852	0.98336	1.16681	1.35511	2.1436	2.61147			800	3015.87	81.0175
	379	0.858402	0.875808	0.903505	0.977165	1.05841	1.24608	1.44293	2.24763	2.70524
	380	0.931589	0.947422	0.968376	1.044	1.13092	1.33163	1.51803	2.35046	2.80398
	381	1.01001	1.0289	1.03978	1.12165	1.20366	1.43058	1.61936	2.46435	2.92197
	382	1.1037	1.10404	1.12827	1.20503	1.29294	1.51358	1.73538	2.58278	3.06577
	383	1.20404	1.1883	1.23378	1.29129	1.38997	1.60943	1.87865	2.71564	3.23331
	384	1.29001	1.2863	1.3522	1.38693	1.46596	1.71802	1.99914	2.86572	3.39481
	385	1.38233	1.40157	1.45899	1.49696	1.5734	1.86289	2.124	3.0404	3.56947
	386	1.49806	1.52703	1.56358	1.61998	1.70172	2.00182	2.28354	3.26138	3.76593
	387	1.64284	1.65283	1.69736	1.75575	1.85531	2.16794	2.45456	3.49959	3.97963
	388	1.79897	1.79743	1.85892	1.91937	2.019	2.35598	2.66348	3.76105	4.23683
	389	1.97917	1.97264	2.04858	2.10576	2.22147	2.57019	2.92373	4.04621	4.58328
	390	2.21894	2.20284	2.28083	2.34886	2.47269	2.85424	3.26219	4.42924	5.05037
	391	2.50786	2.46943	2.56322	2.65959	2.78311	3.19305	3.69188	4.92441	5.60737
	392	2.86095	2.81326	2.90355	3.02274	3.17118	3.58559	4.20144	5.53661	6.30139
	393	3.29663	3.20035	3.30372	3.43291	3.59415	4.07295	4.80834	6.26031	7.15673
	394	3.7446	3.66494	3.76235	3.90113	4.02304	4.63873	5.4858	7.0646	8.1733
	395	4.20633	4.12789	4.21792	4.35332	4.4745	5.26354	6.25407	7.96601	9.34985
	396	4.63293	4.56187	4.66622	4.74739	4.89923	5.86629	7.05156	8.95994	10.6085
	397	4.94536	4.8894	5.03675	5.08405	5.22966	6.46377	7.82372	10.0963	12.0469
	398	5.20284	5.10471	5.27553	5.30951	5.4516	6.99061	8.60833	11.3898	13.7021
	399	5.30397	5.23146	5.39454	5.41548	5.57744	7.45724	9.46507	12.7419	15.5566
	400	5.30474	5.21509	5.39912	5.42215	5.57232	7.87881	10.3844	14.3107	17.7129
	401	5.26877	5.12872	5.32546	5.37791	5.51518	8.31057	11.4218	16.1562	20.1724
	402	5.20998	5.03899	5.20407	5.29689	5.46361	8.81976	12.5813	18.392	23.1262
	403	5.14249	5.00322	5.16125	5.24968	5.40624	9.48607	14.0849	21.1951	26.8055
	404	5.15246	5.00848	5.14466	5.22959	5.43021	10.3417	15.9707	24.5313	31.1654
	405	5.2337	5.08017	5.24972	5.30385	5.53228	11.4216	18.303	28.571	36.5828
	406	5.42199	5.24642	5.43394	5.44481	5.68759	12.767	21.0956	33.4371	43.1175
	407	5.59794	5.4462	5.64031	5.6428	5.92059	14.2263	24.325	39.0289	50.8633
	408	5.80117	5.64401	5.85963	5.85849	6.19873	15.9884	28.0651	45.6191	59.8211
	409	6.06327	5.86638	6.08356	6.11383	6.45687	18.0588	32.4171	53.3732	70.1368
	410	6.30272	6.08425	6.30354	6.3213	6.69132	20.4035	37.3614	62.0009	81.6033
	411	6.56174	6.29084	6.53202	6.558	6.95139	22.9863	42.6494	71.5435	94.881
	412	6.79554	6.51045	6.77661	6.78771	7.23383	25.9068	48.6298	81.6458	109.502
	413	7.03151	6.75303	6.98966	7.01838	7.52693	29.1116	55.0194	92.8026	125.212
	414	7.26235	6.9734	7.2195	7.23707	7.81424	32.6725	62.4476	106.224	142.741
	415	7.48702	7.20935	7.47257	7.48546	8.13132	36.4409	71.0854	121.572	162.505
	416	7.76386	7.45591	7.732	7.71569	8.44672	40.6208	80.5522	138.308	185.243
	417	8.01231	7.70767	7.95962	7.97274	8.76914	45.3363	91.0011	156.974	210.946
	418	8.25614	7.92357	8.22187	8.19834	9.11535	50.7954	102.373	177.235	238.922
	419	8.53953	8.19502	8.47929	8.40349	9.51309	56.7073	115.046	199.44	268.617
	420	8.79441	8.44992	8.72542	8.65183	9.86344	63.1535	128.508	223.905	301.272
	421	9.0502	8.69814	8.95387	8.92581	10.2035	69.818	142.807	249.323	336.773
	422	9.30169	8.90651	9.20371	9.16703	10.601	77.0037	157.94	276.826	374.359
	423	9.56532	9.1107	9.45248	9.39053	11.0291	84.7306	173.819	305.294	414.547
	424	9.82133	9.36602	9.73452	9.64786	11.4754	92.8405	191.172	335.087	458.318
	425	10.0824	9.61899	10	9.91558	11.8983	101.775	210.088	366.703	506.204
	426	10.3699	9.88815	10.2107	10.1557	12.3409	111.428	230.053	400.778	555.603
	427	10.6559	10.1644	10.462	10.4189	12.7836	121.619	249.788	438.25	607.219
	428	10.8833	10.4097	10.7233	10.6751	13.2583	132.206	270.349	477.738	661.306
	429	11.1723	10.6457	11.016	10.9439	13.7173	142.705	293.61	518.404	716.799
	430	11.4208	10.8912	11.2772	11.2045	14.1919	153.421	317.592	559.615	773.59
	431	11.6937	11.1711	11.5481	11.4414	14.6941	164.515	342.123	601.451	830.016
	432	11.97	11.4548	11.8245	11.727	15.2078	176.152	367.053	644.222	889.068
	433	12.2779	11.6852	12.1006	12.0302	15.7483	188.07	392.506	689.88	951.836
	434	12.6063	11.9703	12.3809	12.3402	16.2851	200.821	419.339	737.012	1015.51
	435	12.93	12.2494	12.6579	12.6617	16.8631	214.174	447.092	786.045	1081.31
	436	13.247	12.5503	12.9872	12.9929	17.4492	227.661	476.588	837.633	1149.02
	437	13.6009	12.9047	13.3705	13.3843	18.1255	241.353	506.622	890.888	1218.78
	438	13.9441	13.2368	13.7201	13.7278	18.8263	255.774	536.383	943.618	1291.13
	439	14.2918	13.5237	14.1087	14.097	19.4967	270.77	566.924	998.565	1363.58
	440	14.67	13.8969	14.477	14.4617	20.2107	285.527	598.285	1053.17	1435.72
	441	15.0759	14.2821	14.8772	14.8665	20.9441	300.596	629.503	1107.28	1506.58
	442	15.477	14.648	15.2813	15.3181	21.6768	315.856	660.862	1162.36	1578.55
	443	15.9131	15.0481	15.6925	15.7268	22.3662	331.306	691.95	1217.34	1651.75
	444	16.368	15.4765	16.1124	16.2064	23.1194	346.507	722.554	1273.5	1726.21
	445	16.8218	15.8913	16.5573	16.7142	23.9247	361.367	752.886	1327.98	1799.46
	446	17.2361	16.3332	17.0274	17.1536	24.7171	375.353	782.167	1379.93	1871.12
	447	17.6999	16.7379	17.4878	17.5735	25.5374	389.096	810.115	1430.78	1939.74
	448	18.1469	17.1824	17.9825	17.9698	26.357	402.708	837.654	1480.45	2005.17
	449	18.5998	17.6465	18.5399	18.4759	27.1675	416.132	864.493	1528.16	2068.31
	450	19.1418	18.1622	19.0299	19.0718	28.0627	429.207	892.03	1575.87	2132.96
	451	19.7769	18.75	19.6283	19.6499	28.9991	442.53	920.502	1624.46	2201.26
	452	20.4407	19.357	20.2881	20.2242	29.9704	456.651	950.088	1674.78	2273.41
	453	21.0772	20.0109	20.9925	20.8672	31.0578	471.92	982.006	1725.85	2350.28
	454	21.7781	20.7573	21.8146	21.6815	32.3062	487.197	1012.22	1778.4	2428.4
	455	22.5966	21.5626	22.5614	22.4994	33.5155	502.799	1042.79	1833.27	2505.1
	456	23.4221	22.3592	23.3195	23.2758	34.6888	518.312	1074.83	1886.98	2580.14
	457	24.2654	23.0572	24.0986	24.0109	35.9283	532.534	1104.12	1932.94	2646.82
	458	25.1179	23.8284	24.8883	24.7876	37.0666	545.883	1131.17	1975.74	2707.66
	459	25.9091	24.6247	25.6757	25.5501	38.1321	557.526	1155.51	2018.52	2763.63
	460	26.6767	25.3186	26.4078	26.3524	39.2401	568.802	1176.44	2057.21	2813.14
	461	27.4539	26.0251	27.1388	27.0775	40.2372	578.71	1195.51	2090.54	2854.95
	462	28.1456	26.6981	27.8856	27.7925	41.1177	587.203	1212.44	2118.5	2891.69
	463	28.877	27.369	28.6969	28.5264	42.0264	594.662	1227.07	2139.96	2922.96
	464	29.5999	28.0781	29.4197	29.1912	42.8733	601.083	1238.62	2159.68	2948.34
	465	30.2854	28.7681	30.0745	29.8544	43.8188	606.824	1248.65	2175.65	2969.68
	466	30.9883	29.3491	30.8125	30.5838	44.7243	611.61	1257.59	2189.29	2988.87
	467	31.7793	30.0844	31.5209	31.3175	45.5098	615.802	1264.81	2199.79	3006.43
	468	32.5331	30.8518	32.2886	31.9951	46.3508	619.092	1270.41	2206.48	3027.6
	469	33.2382	31.5336	33	32.6628	47.1598	621.774	1274.54	2210.9	3040.86
	470	33.894	32.1895	33.6927	33.327	47.9224	623.508	1277.16	2212.77	3043.95
	471	34.5592	32.9057	34.3411	33.9575	48.6311	625.058	1278.21	2212.83	3045.26
	472	35.2059	33.5461	34.9693	34.6473	49.4014	625.775	1278.09	2210.68	3043.3
	473	35.8432	34.1622	35.6431	35.3052	50.1727	624.882	1276.83	2207.5	3038.1
	474	36.5635	34.7633	36.3865	35.962	50.7645	621.913	1274.76	2201.2	3028.66
	475	37.2249	35.4058	37.0057	36.7596	51.3858	620.158	1270.87	2191.25	3015.87
	476	37.948	36.0188	37.5634	37.4304	51.9442	618.593	1265.44	2180.03	3000.14
	477	38.6181	36.6348	38.2658	38.0669	52.6044	617.001	1258.89	2166.45	2982.83
	478	39.2296	37.2248	38.976	38.7678	53.2071	614.964	1251.73	2151.26	2963.16
	479	39.798	37.8311	39.6456	39.369	53.7514	612.155	1243.34	2135.14	2940.61
	480	40.3603	38.4192	40.2128	39.8757	54.299	609.057	1233.55	2116.03	2913.1
	481	41.0092	39.0501	40.7153	40.5831	54.8124	605.565	1223.53	2096.48	2885.89
	482	41.6506	39.6499	41.3905	41.2068	55.3495	601.084	1212.58	2075.4	2859.69
	483	42.2897	40.1715	42.0266	41.7152	55.7907	596.471	1200.18	2054.17	2830.95
	484	42.8211	40.7208	42.6142	42.2702	56.2686	591.363	1187.44	2031.57	2800.47
	485	43.3785	41.3287	43.2402	42.8539	56.7633	586.277	1175.49	2009.91	2769.11
	486	44.0551	41.9265	43.8772	43.505	57.2516	581.891	1163.73	1988.37	2738.74
	487	44.6487	42.5642	44.5204	44.0665	57.7431	577.097	1150.67	1965.43	2707.7
	488	45.3169	43.1555	45.1191	44.734	58.2666	571.982	1138.79	1942.69	2675.57
	489	45.9902	43.8241	45.7558	45.4138	58.8502	567.567	1127.87	1921.64	2646.22
	490	46.6315	44.4641	46.4565	46.0773	59.4206	563.387	1117.26	1901.13	2617.54
	491	47.3076	45.0895	47.0938	46.7143	60.0039	559.136	1107.34	1880.91	2589.12
	492	48.0077	45.779	47.7251	47.3469	60.5266	555.347	1097.64	1862.49	2562.26
	493	48.6848	46.466	48.4696	47.9915	61.1764	552.07	1088.66	1845.65	2537.96
	494	49.4193	47.1544	49.1718	48.7066	61.8776	548.77	1080.25	1827.96	2513.96
	495	50.1586	47.8224	49.9016	49.4229	62.454	545.497	1071.35	1811.25	2491.38
	496	50.9332	48.5461	50.6424	50.2639	63.1082	542.489	1063.3	1796.5	2470.66
	497	51.647	49.2866	51.3832	51.0469	63.8837	539.555	1055.77	1780.71	2449.8
	498	52.4089	50.1205	52.1651	51.7922	64.5718	536.582	1047.69	1766.26	2430.08
	499	53.2424	50.8956	52.9988	52.6285	65.2599	533.97	1040.37	1752.77	2411.23
	500	54.0655	51.7155	53.8895	53.4445	66.0127	531.043	1033.1	1738.03	2391.37
	501	54.983	52.4481	54.6122	54.2828	66.7768	528.037	1024.53	1723.06	2370.23
	502	55.7862	53.2264	55.4783	55.1632	67.494	525.063	1016.99	1707.1	2349.73
	503	56.5683	54.0401	56.3021	55.9221	68.2336	521.547	1008.81	1691.38	2327.46
	504	57.404	54.8384	57.0629	56.6233	68.8503	517.971	1000.31	1676.1	2303.78
	505	58.171	55.5823	57.835	57.3395	69.4768	514.522	991.156	1659.57	2282.21
	506	58.787	56.2708	58.5908	57.9946	70.0832	510.377	981.165	1641.5	2256.79
	507	59.538	56.8824	59.1657	58.6091	70.6517	505.879	971.693	1623.48	2230.4
	508	60.238	57.5203	59.8314	59.3035	71.1676	501.67	961.902	1605.6	2204.36
	509	60.8094	58.1181	60.476	59.8785	71.625	497.332	951.006	1586.43	2176.08
	510	61.3523	58.6362	60.9475	60.4833	72.153	492.735	940.374	1566.51	2148.03
	511	61.8901	59.1537	61.5407	61.0917	72.585	487.714	929.335	1545.68	2119.79
	512	62.383	59.6547	62.0272	61.567	72.9654	482.848	917.729	1524.51	2091.39
	513	62.9133	60.1753	62.4925	62.0516	73.3126	478.186	906.226	1505.33	2063.8
	514	63.4096	60.6122	62.9642	62.4722	73.6313	472.906	893.922	1484.88	2034.85
	515	63.8501	61.0806	63.4423	62.8818	73.8472	467.509	881.8	1462.53	2006.4
	516	64.1848	61.4607	63.8321	63.3052	74.1486	462.031	869.053	1438.73	1975.7
	517	64.6425	61.8024	64.1446	63.624	74.3676	456.749	856.177	1415.3	1943.21
	518	64.905	62.0818	64.4797	64.0111	74.5117	450.717	843.806	1393.36	1911.94
	519	65.2543	62.3815	64.8076	64.2583	74.7262	444.221	830.438	1370.82	1878.58
	520	65.572	62.7017	65.127	64.5191	74.8501	437.604	816.958	1348.04	1846.36
	521	65.7597	62.9486	65.384	64.7666	74.7555	430.938	802.696	1324.97	1813.88
	522	65.9421	63.2122	65.6212	65.0049	74.8243	424.657	788.948	1301.48	1781.21
	523	66.0817	63.3513	65.7709	65.1809	74.8847	417.403	775.243	1279.3	1747.55
	524	66.2251	63.4681	65.8976	65.2603	74.936	410.312	760.864	1255.47	1714.61
	525	66.3866	63.5662	65.9738	65.3397	74.8125	403.914	747.512	1230.48	1681.6
	526	66.5174	63.6525	66.0378	65.4392	74.7061	396.942	734.179	1204.91	1648.43
	527	66.5607	63.7925	66.0791	65.5196	74.6052	390.282	720.55	1181.61	1615.96
	528	66.5362	63.8013	66.1312	65.5298	74.3607	383.856	707.479	1158.08	1582.48
	529	66.4646	63.7981	66.1334	65.5262	74.2349	377.505	694.747	1134.92	1549.46
	530	66.4227	63.7228	66.062	65.4585	73.993	371.028	681.76	1111.7	1515.68
	531	66.3335	63.56	65.9592	65.4148	73.8497	364.672	668.707	1088.72	1484.15
	532	66.3179	63.4925	65.8815	65.2156	73.6066	358.578	655.293	1066.17	1453.49
	533	66.1647	63.4427	65.7188	65.1738	73.3857	352.286	642.311	1043.15	1423.7
	534	66.0025	63.3122	65.5121	65.0352	72.9476	345.729	628.733	1020.48	1394.83
	535	65.8476	63.2617	65.2835	64.8107	72.5743	339.104	615.528	998.688	1366.16
	536	65.6817	62.9684	65.0976	64.6215	72.2627	332.689	602.597	977.698	1335.58
	537	65.4197	62.7392	64.8665	64.3578	71.8298	326.66	589.662	956.595	1305.26
	538	65.123	62.5385	64.6896	64.0619	71.3844	320.133	576.398	934.597	1275.41
	539	64.8554	62.2824	64.4324	63.8452	70.9671	314.075	564.242	914.735	1246.42
	540	64.5152	62.0264	64.1787	63.5635	70.5474	308.138	551.902	895.471	1218.22
	541	63.7147	61.2851	63.365	62.8633	69.4439	300.682	534.877	864.274	1177.99
	542	63.4542	60.9146	63.0846	62.4658	69.0121	294.8	523.327	844.126	1150.31
	543	63.1519	60.6211	62.6478	62.0943	68.488	288.823	512.44	824.695	1123.6
	544	62.7266	60.2905	62.2005	61.7052	67.9202	282.825	501.411	805.263	1097.06
	545	62.3416	59.8537	61.8219	61.3266	67.4579	276.535	490.743	786.367	1071.02
	546	61.8608	59.4158	61.5249	60.9302	66.8351	270.836	479.467	766.87	1045.13
	547	61.4178	59.054	61.1148	60.4255	66.2665	265.267	467.903	747.816	1019.62
	548	60.9039	58.6208	60.577	59.9705	65.7042	259.806	456.862	730.221	994.917
	549	60.4621	58.1683	60.0611	59.5469	65.029	254.335	445.93	712.806	970.499
	550	60.0146	57.7339	59.5328	59.0472	64.4548	249.07	435.558	695.628	946.034
	551	59.5361	57.2548	59.0847	58.4652	63.7801	243.83	425.391	678.005	921.482
	552	59.0185	56.6712	58.6487	57.9662	63.1958	238.599	414.926	660.385	897.432
	553	58.4505	56.1695	58.0302	57.4528	62.5822	233.507	404.47	643.819	874.342
	554	57.9404	55.6785	57.469	56.9266	61.8697	228.489	394.209	628.451	852.452
	555	57.2968	55.1401	56.9324	56.367	61.2398	223.322	384.436	612.087	830.477
	556	56.7297	54.6498	56.3498	55.776	60.5148	218.186	374.818	595.835	808.821
	557	56.1262	54.0602	55.7507	55.219	59.7134	213.087	365.286	579.815	786.984
	558	55.4835	53.4378	55.157	54.6678	59.0134	208.407	355.978	563.732	765.601
	559	54.7846	52.8146	54.5937	54.0281	58.2367	203.597	346.875	548.259	744.704
	560	54.171	52.2487	53.9643	53.4594	57.5634	198.989	337.7	533.809	723.466
	561	53.5573	51.6129	53.2416	52.8255	56.8593	194.666	329.13	519.41	703.496
	562	52.9761	51.0087	52.6068	52.0932	56.0989	190.106	320.849	504.878	683.596
	563	52.2821	50.4139	51.895	51.4578	55.2697	185.252	312.688	490.664	663.595
	564	51.5672	49.816	51.2427	50.8798	54.4736	180.703	304.327	477.145	640.857
	565	50.9306	49.1126	50.6383	50.234	53.693	176.229	295.959	464.192	619.04
	566	50.2744	48.5421	49.8842	49.5487	52.8976	171.868	287.829	451.426	601.567
	567	49.6357	47.8844	49.1543	48.8139	52.1448	167.584	279.812	438.794	585.057
	568	48.9432	47.1691	48.4341	48.138	51.3886	163.455	271.877	426.134	565.71
	569	48.2375	46.4544	47.8233	47.4121	50.6011	159.539	264.115	413.871	548.068
	570	47.545	45.8195	47.153	46.7231	49.817	155.481	256.929	401.974	532.602
	571	46.8816	45.2597	46.4425	46.0229	49.0804	151.603	249.856	390.775	517.044
	572	46.1846	44.5673	45.7426	45.3866	48.4046	147.788	242.987	379.985	501.993
	573	45.439	43.8803	45.09	44.6364	47.6545	144.09	236.774	369.403	487.602
	574	44.7361	43.2293	44.4889	43.9554	46.8331	140.493	230.351	358.373	473.247
	575	44.0628	42.5849	43.7353	43.2989	46.0964	136.963	223.641	347.742	458.591
	576	43.3868	41.8991	43.0818	42.6739	45.4152	133.654	217.356	337.643	445.086
	577	42.7066	41.2169	42.3827	42.0234	44.5873	130.268	211.282	327.593	431.661
	578	41.9886	40.5753	41.7221	41.3641	43.8295	126.999	205.463	317.909	418.624
	579	41.3046	39.9431	41.0962	40.7327	43.0491	123.758	199.804	308.665	406.254
	580	40.6061	39.3012	40.3994	40.1031	42.3238	120.523	194.131	299.784	394.175
	581	39.9502	38.6693	39.7742	39.4303	41.5763	117.512	188.729	291.427	382.517
	582	39.3122	38.0159	39.0621	38.7305	40.7885	114.502	183.618	283.075	370.814
	583	38.6561	37.3935	38.4462	38.1694	40.0657	111.511	178.655	274.913	359.517
	584	38.032	36.7175	37.7992	37.4606	39.455	108.513	173.601	266.95	348.594
	585	37.33	36.0789	37.0675	36.7788	38.7191	105.699	168.625	258.915	338.24
	586	36.6916	35.4938	36.3843	36.1827	38.0759	102.952	164.059	251.283	328.34
	587	36.0999	34.9284	35.7952	35.5291	37.3902	100.386	159.325	243.938	318.68
	588	35.467	34.3225	35.2159	34.8318	36.6531	97.859	154.862	236.7	309.192
	589	34.8214	33.6969	34.5621	34.1599	35.9905	95.4053	150.421	229.649	300.056
	590	34.2251	33.081	33.9691	33.5693	35.3447	92.8044	146.184	223.048	291.126
	591	33.5958	32.5153	33.3751	32.9736	34.6865	90.3462	142.026	216.605	282.092
	592	32.9451	31.938	32.7321	32.3694	34.0262	88.1064	137.975	210.116	273.61
	593	32.3564	31.3396	32.1486	31.8151	33.3701	85.6991	134.226	203.674	265.712
	594	31.7644	30.7173	31.5942	31.2304	32.7172	83.4899	130.305	197.48	257.414
	595	31.128	30.1044	30.9668	30.6188	32.0791	81.2276	126.496	191.582	249.321
	596	30.5366	29.5248	30.3017	29.997	31.4269	78.8457	122.639	185.877	241.387
	597	29.9349	28.9363	29.7225	29.317	30.8225	76.7559	118.955	180.046	233.747
	598	29.2918	28.4303	29.0922	28.7622	30.1665	74.6522	115.482	174.361	226.489
	599	28.676	27.7962	28.5363	28.2195	29.492	72.4895	111.837	168.839	219.186
	600	28.0303	27.1928	27.979	27.611	28.8855	70.3617	108.494	163.59	212.046
	601	27.4576	26.6628	27.3496	27.0491	28.3079	68.4372	105.32	158.543	205.198
	602	26.9526	26.148	26.7408	26.5143	27.6255	66.452	102.175	153.592	198.732
	603	26.3777	25.5329	26.179	25.9873	27.0497	64.5792	99.0609	148.822	192.285
	604	25.798	25.0349	25.5883	25.4561	26.4487	62.6874	96.0473	144.219	186.005
	605	25.2226	24.4626	25.0144	24.7904	25.8137	60.7673	93.0768	139.428	179.837
	606	24.6737	23.9408	24.5245	24.2173	25.2633	59.0874	90.1099	134.674	174.162
	607	24.0926	23.3793	23.9856	23.6422	24.6351	57.4749	87.2199	130.163	168.592
	608	23.521	22.8152	23.3696	23.1064	24.0202	55.8662	84.3945	125.7	163.015
	609	22.9963	22.348	22.8389	22.6066	23.4344	54.2041	81.6396	121.456	157.613
	610	22.4894	21.8933	22.2839	22.108	22.9476	52.5645	79.098	117.652	152.369
	611	21.9969	21.3777	21.7698	21.5904	22.4955	51.0179	76.6475	114.073	147.423
	612	21.477	20.9098	21.2695	21.1457	21.9559	49.4543	74.2036	110.419	142.396
	613	20.9614	20.4623	20.8003	20.6533	21.4294	47.9638	71.7569	106.666	137.495
	614	20.4564	19.9368	20.3524	20.1067	20.89	46.4848	69.5879	103.092	132.693
	615	19.9533	19.4664	19.8806	19.6567	20.4014	45.1098	67.4745	99.6664	127.991
	616	19.5177	18.9959	19.4417	19.1829	19.879	43.7931	65.2487	96.3696	123.622
	617	19.0256	18.5198	18.9661	18.6898	19.3891	42.3967	63.188	93.1506	119.328
	618	18.5315	18.0758	18.4419	18.2301	18.9069	41.0494	61.165	90.0426	115.182
	619	18.1155	17.6966	17.9981	17.8055	18.4724	39.8881	59.3534	87.1081	111.268
	620	17.6693	17.2802	17.5605	17.352	18.0352	38.7082	57.5103	84.1759	107.414
	621	17.1855	16.7941	17.1517	16.9583	17.5725	37.4929	55.6341	81.4594	103.808
	622	16.7933	16.3888	16.7273	16.56	17.0869	36.4206	53.7491	78.7057	100.499
	623	16.4045	15.9818	16.3072	16.1641	16.6623	35.3472	51.9548	76.099	97.0437
	624	16.0039	15.5838	15.9015	15.7482	16.2454	34.2306	50.2836	73.589	93.697
	625	15.6129	15.2016	15.492	15.3682	15.8106	33.1455	48.501	71.0475	90.4293
	626	15.1924	14.791	15.1037	14.9851	15.3596	32.0662	46.8984	68.5353	87.3505
	627	14.7748	14.4402	14.691	14.5358	14.9507	31.0791	45.3198	66.073	84.3316
	628	14.4475	14.0679	14.3405	14.1624	14.5745	30.0834	43.8311	63.8225	81.3625
	629	14.0638	13.7333	13.9902	13.8018	14.2022	29.0951	42.3706	61.6489	78.3996
	630	13.6777	13.3977	13.6145	13.4764	13.8458	28.1204	40.8634	59.5036	75.5249
	631	13.3453	13.0371	13.2609	13.0999	13.4763	27.1928	39.4601	57.4096	72.8357
	632	12.9987	12.677	12.914	12.7302	13.1268	26.3718	38.1603	55.4829	70.2968
	633	12.6191	12.3292	12.5988	12.4197	12.786	25.5782	36.9366	53.6585	67.7308
	634	12.3034	11.9856	12.2503	12.0951	12.4375	24.8335	35.6249	51.757	65.3056
	635	11.9877	11.6956	11.9195	11.7355	12.1166	23.9918	34.3689	49.8688	63.0099
	636	11.6735	11.3655	11.5863	11.3986	11.7678	23.1726	33.2063	48.2156	60.6607
	637	11.3393	11.0565	11.2725	11.1074	11.4301	22.4508	32.2077	46.4915	58.3979
	638	11.0305	10.8023	10.9941	10.8021	11.1455	21.7281	31.1511	44.9066	56.2784
	639	10.7198	10.507	10.6545	10.5036	10.7948	21.0402	30.0371	43.3746	54.2933
	640	10.4403	10.228	10.3706	10.2005	10.4609	20.3503	28.9873	41.8424	52.4675
	641	10.1323	9.92931	10.0814	9.92121	10.1882	19.6868	27.9744	40.3296	50.5254
	642	9.84989	9.65147	9.77098	9.63718	9.88516	19.0041	27.0011	38.8658	48.5823
	643	9.57248	9.37923	9.47321	9.36362	9.60456	18.3725	26.0301	37.3714	46.8447
	644	9.31067	9.15786	9.20096	9.12171	9.33452	17.7784	25.072	36.0429	45.0801
	645	9.05487	8.891	8.92703	8.84665	9.06219	17.1378	24.1849	34.7144	43.4263
	646	8.78213	8.6164	8.67362	8.60738	8.81509	16.538	23.3401	33.4836	41.8507
	647	8.52208	8.37222	8.43965	8.37682	8.55276	15.9915	22.5006	32.1789	40.3295
	648	8.26569	8.14559	8.14758	8.14484	8.29107	15.4829	21.683	30.9616	38.8537
	649	8.00904	7.89474	7.94305	7.89216	8.05122	14.999	20.9566	29.7977	37.4245
	650	7.79293	7.6547	7.7415	7.63724	7.82035	14.5241	20.2845	28.7513	36.075

## Sheet: figure 2c
Figure 2C

## Sheet: figure 2d
Figure 2D

## Sheet: figure 2e
Figure 2E
	FAM-R11 (1)											FAM-R11*2 (1)											CFAM11/FAM-R11 (1)											ZtLT/FAM-R11 (1)
[Mg2+](mM)	0		25		100		400				[Mg2+](mM)	0		25		100		400				[Mg2+](mM)	0	25		100		400		0			[Mg2+](mM)	0		25		100		400
	ppt	sup	ppt	sup	ppt	sup	ppt	sup				ppt	sup	ppt	sup	ppt	sup	ppt	sup				sup	ppt	sup	ppt	sup	ppt	sup	ppt				ppt	sup	ppt	sup	ppt	sup	ppt	sup
Ref Band	Lane 1	Lane 2	Lane 3	Lane 4	Lane 5	Lane 6	Lane 7	Lane 8			Ref Band	Lane 1	Lane 2	Lane 3	Lane 4	Lane 5	Lane 6	Lane 7	Lane 8			Ref Band	Lane 2	Lane 3	Lane 4	Lane 5	Lane 6	Lane 7	Lane 8	Lane 9			Ref Band	Lane 1	Lane 2	Lane 3	Lane 4	Lane 5	Lane 6	Lane 7	Lane 8
0	1.98514e+06	108785	2.0367e+06	30939	1.52607e+06	56972.9	945962	718789			0	3.09947e+06	138631	3.4485e+06	88185.7	1.8014e+06	52091.2	1.43816e+06	471212			0	142272	4.58619e+06	61530.8	1.50442e+06	42731.6	786364	724763	1.88402e+06			0	2.16109e+06	33512.2	2.70646e+06	41228.2	1.45031e+06	44725.7	1.45155e+06	79276.6
	FAM-R11 (2)											FAM-R11*2 (2)											CFAM11/FAM-R11 (2)											ZtLT/FAM-R11 (2)
	0		25		100							0		25		100							0		25		100							0		25		100
	ppt	sup	ppt	sup	ppt	sup						ppt	sup	ppt	sup	ppt	sup						ppt	sup	ppt	sup	ppt	sup						ppt	sup	ppt	sup	ppt	sup
	Lane 9	Lane 10	Lane 11	Lane 12	Lane 13	Lane 14						Lane 9	Lane 10	Lane 11	Lane 12	Lane 13	Lane 14						Lane 10	Lane 11	Lane 12	Lane 13	Lane 14	Lane 15						Lane 9	Lane 10	Lane 11	Lane 12	Lane 13	Lane 14
	2.19739e+06	111662	1.54766e+06	39944.3	1.49033e+06	10807.8						2.32127e+06	201799	3.22413e+06	76900.1	1.79233e+06	76701						2.08671e+06	66903.4	1.89893e+06	74783.8	1.63402e+06	44399.3						1.48158e+06	21516.3	2.83762e+06	51681.4	1.45122e+06	20705.6
		FAM-R1 (1)											FAM-R5 (1)											FAM-R11 (2)		FAM-R11*2(2)		CFAM11/FAM-R11(2)		ZtLT/FAM-R11(2)
	[Mg2+](mM)	0		25		100		400				[Mg2+](mM)	0		25		100		400				[Mg2+](mM)	400		400		400		400
		ppt	sup	ppt	sup	ppt	sup	ppt	sup				ppt	sup	ppt	sup	ppt	sup	ppt	sup				ppt	sup	ppt	sup	ppt	sup	ppt	sup
	Ref Band	Lane 1	Lane 2	Lane 3	Lane 4	Lane 5	Lane 6	Lane 7	Lane 8			Ref Band	Lane 1	Lane 2	Lane 3	Lane 4	Lane 5	Lane 6	Lane 7	Lane 8			Ref Band	Lane 1	Lane 2	Lane 3	Lane 4	Lane 5	Lane 6	Lane 7	Lane 8
	0	273596	41516.4	218108	172525	165025	298770	131741	327704			0	796773	80322.9	727612	46982.6	732122	230412	291066	681031			0	853517	572291	1.48339e+06	446017	877420	697946	1.26607e+06	78067.6
		FAM-R1 (2)											FAM-R5 (2)											FAM-R1 (2)		FAM-R5 (2)
		0		25		100							0		25		100							400		400
		ppt	sup	ppt	sup	ppt	sup						ppt	sup	ppt	sup	ppt	sup						ppt	sup	ppt	sup
		Lane 9	Lane 10	Lane 11	Lane 12	Lane 13	Lane 14						Lane 9	Lane 10	Lane 11	Lane 12	Lane 13	Lane 14						Lane 9	Lane 10	Lane 11	Lane 12
		263159	99082.4	232905	143273	164865	313938						877830	88786.8	1.0031e+06	67654	837893	187331						107909	322361	315024	719771
		FAM-R11*2 (3)											FAM-R11*2 (3)											ZtLT/FAM-R11 (3)											ZtLT/FAM-R11 (3)
	[Mg2+](mM)	0		25								[Mg2+](mM)	100		400								[Mg2+](mM)	0		25								[Mg2+](mM)	100		400
		ppt	sup	ppt	sup								ppt	sup	ppt	sup								ppt	sup	ppt	sup								ppt	sup	ppt	sup
	Ref Band	Lane 3	Lane 4	Lane 5	Lane 6							Ref Band	Lane 3	Lane 4	Lane 5	Lane 6							Ref Band	Lane 3	Lane 4	Lane 5	Lane 6							Ref Band	Lane 3	Lane 4	Lane 5	Lane 6
	0	1.90238e+06	128390	2.78013e+06	89105.7							0	1.84606e+06	42218.7	1.29057e+06	460578							0	1.63167e+06	21389.7	2.27974e+06	38602.5							0	1.38638e+06	25580.4	1.43141e+06	72405
		FAM-R11 (3)											CFAM11/FAM-R11 (3)											FAM-R1 (3)											FAM-R5 (3)
		0		25		100		400					0		25		100		400					0		25		100		400					0		25		100		400
		ppt	sup	ppt	sup	ppt	sup	ppt	sup				ppt	sup	ppt	sup	ppt	sup	ppt	sup				ppt	sup	ppt	sup	ppt	sup	ppt	sup				ppt	sup	ppt	sup	ppt	sup	ppt	sup
		Lane 7	Lane 8	Lane 9	Lane 10	Lane 11	Lane 12	Lane 13	Lane 14				Lane 7	Lane 8	Lane 9	Lane 10	Lane 11	Lane 12	Lane 13	Lane 14				Lane 7	Lane 8	Lane 9	Lane 10	Lane 11	Lane 12	Lane 13	Lane 14				Lane 7	Lane 8	Lane 9	Lane 10	Lane 11	Lane 12	Lane 13	Lane 14
		1.52806e+06	90830.5	1.66937e+06	24694.3	1.53038e+06	60948.1	871649	601819				2.3861e+06	70901.7	2.36666e+06	29857.6	1.48126e+06	35601.3	745636	695953				352508	54026.9	263451	181424	177889	313099	136403	362528				918327	94666.4	859576	68957.6	806624	223998	322827	733588
							FAM-R11_ppt/(ppt+sup)								FAM-R11*2_ppt/(ppt+sup)
						[Mg2+] (mM)	_(1)	_(2)	_(3)	AVE	SD			[Mg2+] (mM)	_(1)	_(2)	_(3)	AVE	SD
						0	0.948048	0.951642	0.943893	0.947861	0.00387748			0	0.957188	0.920018	0.936778	0.937995	0.0186145
						25	0.985037	0.97484	0.985423	0.981766	0.00600173			25	0.975065	0.976704	0.968944	0.973571	0.00408995
						100	0.96401	0.9928	0.9617	0.972837	0.0173274			100	0.971896	0.958962	0.977642	0.9695	0.00956748
						400	0.56823	0.59862	0.591563	0.586138	0.0159046			400	0.753212	0.768832	0.736986	0.75301	0.0159241
							CFAM11/FAM-R11_ppt/(ppt+sup)								ZtLT/FAM-R11_ppt/(ppt+sup)
						[Mg2+] (mM)	_(1)	_(2)	_(3)	AVE	SD			[Mg2+] (mM)	_(1)	_(2)	_(3)	AVE	SD
						0	0.929787	0.968934	0.971143	0.956622	0.0232655			0	0.98473	0.985685	0.987061	0.985825	0.0011717
						25	0.986761	0.96211	0.987541	0.978804	0.0144628			25	0.984995	0.982113	0.983349	0.983486	0.00144611
						100	0.97238	0.973547	0.97653	0.974152	0.00213989			100	0.970084	0.985933	0.981883	0.9793	0.00823421
						400	0.520382	0.556963	0.517232	0.531526	0.0220854			400	0.948213	0.94192	0.951852	0.947328	0.00502497
							FAM-R1_ppt/(ppt+sup)								FAM-R5_ppt/(ppt+sup)
						[Mg2+] (mM)	_(1)	_(2)	_(3)	AVE	SD			[Mg2+] (mM)	_(1)	_(2)	_(3)	AVE	SD
						0	0.868249	0.726474	0.867104	0.820609	0.0815253			0	0.908422	0.908147	0.906548	0.907705	0.0010119
						25	0.558345	0.619135	0.59219	0.58989	0.0304604			25	0.939346	0.936817	0.925735	0.933966	0.00723934
						100	0.355815	0.344327	0.362308	0.35415	0.00910537			100	0.76062	0.817278	0.782657	0.786852	0.028561
						400	0.286739	0.250793	0.273391	0.270307	0.0181702			400	0.299421	0.304431	0.305587	0.303147	0.00327777
