# Supplementary material for: Hydrophobic-cationic peptides modulate RNA polymerase ribozyme activity by accretion
Source: Nat Commun. 2022 Jun 3;13:3050. doi: 10.1038/s41467-022-30590-3 (PMC9166800; doi:10.1038/s41467-022-30590-3)
Supplement: Supplementary file 3 — Source Data [file 41467_2022_30590_MOESM3_ESM.zip › SourceDataFinal/Source Data_Fig1_final.xlsx]

## Sheet: figure 1b
Figure 1b

## Sheet: figure 1cd
Figure 1C, D
													_(1)
												[P43] (µM)	0	50	100	200	300	400	600	800
												Ref Band	Lane 11	Lane 12	Lane 13	Lane 14	Lane 15	Lane 16	Lane 17	Lane 18
												8	19226.1	18667	27200.8	22663.5	13918.6
												7	133141	110675	129995	126932	68241.2
												6	70455.3	55610.2	65443.4	68272	79567.2
												5	94257.2	87824.6	87320.1	106046	107907
												4	232407	187935	224105	257626	320659	15274.4
												3	400544	320550	405788	455513	458400	20873.8
												2	2.01985e+06	1.62856e+06	1.91514e+06	1.89099e+06	1.3378e+06	73941.1	17688.5	7401.5
												1	1.04575e+07	9.17052e+06	9.40906e+06	8.67254e+06	4.98254e+06	305646	73539.9	45055.8
												0	1.20735e+07	1.16258e+07	1.08153e+07	1.09904e+07	1.41945e+07	2.08582e+07	2.05699e+07	1.88691e+07
													_(2)
												[P43] (µM)	0	50	100	200	300	400	600	800
												Ref Band	Lane 2	Lane 3	Lane 4	Lane 5	Lane 6	Lane 7	Lane 8	Lane 9
												8	27746.9	33706.4	36541.6	34120.2	33614.1
												7	142267	151141	157909	150774	129554
												6	67200.5	67203	76819.3	74169.6	98033.3
												5	100655	112379	96204.2	98335.6	126006
												4	228826	252160	255473	260843	359504	14500.9
												3	401494	450702	467045	474927	531683	19677.5
												2	2.17501e+06	2.27229e+06	2.11358e+06	2.09115e+06	1.58111e+06	78735.3	16783.4
												1	1.1284e+07	1.10047e+07	9.76249e+06	9.68621e+06	6.34831e+06	327477	96965.1	58446.6
												0	1.28272e+07	1.25379e+07	1.06884e+07	1.14349e+07	1.39345e+07	2.28401e+07	2.25816e+07	2.27086e+07
											_(3)								_(4)								_(5)
										[P43] (µM)	0	50	100	200	300	400	600	800	0	50	100	200	300	400	600	800	0	50	100	200	300	400	600	800
										Ref Band	Lane 1	Lane 2	Lane 3	Lane 4	Lane 5	Lane 6	Lane 7	Lane 8	Lane 9	Lane 10	Lane 11	Lane 12	Lane 13	Lane 14	Lane 15	Lane 16	Lane 17	Lane 18	Lane 19	Lane 20	Lane 21	Lane 22	Lane 23	Lane 24
										9					24239.1								32089.8							125669
										8	25400.9	39044.2	56829	40311.3	67536.3				23928.9	23571	26552.8	43922.2	68665.3				23187.4	59619.2	122337	87225.6	27579.5
										7	113384	152138	164718	165363	208831				138171	106022	135069	156475	215407				118747	142568	142716	220254	103476
										6	52956.8	67454.4	91025	92978.4	103375				75226.3	67379.5	71285	75306.8	120444				69123.4	70098.3	65708.2	122042	51378.3
										5	83522.6	106507	112426	126303	173462				104134	91328.9	98326.5	125210	158594				88059.4	91548.9	107409	116820	76248.1
										4	256097	274109	312236	329587	447992				250897	225440	260106	325535	419623				217888	258871	264202	301179	228823
										3	420963	480247	542259	502310	618510				447832	374621	469998	482069	575208				373027	462389	442291	462812	333069
										2	2.13751e+06	2.16872e+06	2.37924e+06	1.9831e+06	2.00131e+06				2.06853e+06	1.74912e+06	2.04488e+06	1.72966e+06	1.77103e+06				1.80265e+06	1.97673e+06	1.85925e+06	1.71157e+06	1.12561e+06
										1	9.83838e+06	1.01455e+07	1.02641e+07	8.80143e+06	6.02472e+06	70572.6	17349.9	19018	9.39711e+06	8.81429e+06	9.28729e+06	7.65371e+06	5.69619e+06	45313.5	23716.8	19563.4	8.64187e+06	8.65576e+06	8.25028e+06	6.89561e+06	3.78634e+06	39125.5
										0	1.17625e+07	1.17998e+07	1.1652e+07	1.21853e+07	1.27463e+07	2.43204e+07	2.47088e+07	2.2105e+07	1.06953e+07	1.10885e+07	1.12488e+07	1.10343e+07	9.88177e+06	1.92705e+07	2.18961e+07	2.09972e+07	1.03428e+07	9.67521e+06	1.04063e+07	9.3478e+06	1.32658e+07	2.00268e+07	1.9861e+07	1.80988e+07
														Average extension per primer (nt)
													[P43] (µM)	_(1)	_(2)	_(3)	_(4)	_(5)	AVE	SD
													0	0.729711	0.729354	0.734403	0.776339	0.743151	0.742592	0.0196683
													50	0.682485	0.751529	0.766232	0.7156	0.812663	0.745702	0.0496029
													100	0.750018	0.792759	0.806036	0.757316	0.796911	0.780608	0.0251906
													200	0.746371	0.765334	0.75381	0.757692	0.907579	0.786157	0.0682211
													300	0.552875	0.645468	0.775447	0.871428	0.504598	0.669963	0.152783
													400	0.027134	0.0258579	0.00289339	0.00234592	0.00194985	0.0120362	0.0132118
													600	0.00527159	0.00575148	0.000701682	0.00108198	0	0.00256135	0.00272625
													800	0.00316353	0.00256715	0.00085961	0.000930846	0	0.00150423	0.00131245

## Sheet: figure 1ef
	200 mM
	repeat 1					repeat 2					repeat 3
P43	800	400	200	100	0	0	100	200	400	800	800	400	200	100	0
7	2438.38	16624.6	15860.9	8354.56	2502.82	3160.71	13947.7	11691.5	11459.8	847.41	519.92	9227.19	12303	7873.79	1880.84
6	4086.65	21307.8	15428.7	8926.99	3180.37	4031.34	12915.8	11391.7	16414.8	2412.92	1722.47	12902.4	12222	8347.6	2798.78
5	6994.67	40557.7	21718.8	14807.8	6144.92	7645.66	20384.2	17901.8	32728	5553.34	2638.64	21604	17676	14651.4	6062.25			Average extension per primer (nt)
4	16065.1	99635.8	42528.2	32270	15849.1	17942.8	41778.8	37277.5	83033.8	10475.7	7082.67	51061.2	35689.8	34974.9	15418.8			P43	0	100	200	400	800
3	30487.9	159344	53871.9	44271.9	26016.6	27730.7	55884	48436.9	147099	24213.2	16783	85987.3	46691	52897.9	26913.9
2	225069	828612	224607	179548	97676	105862	224287	198449	892123	204842	169131	498796	195837	190098	87227.3			200 mM Mg	0.231689	0.303882	0.353688	0.88289	0.294124
1	1.1053e+06	2.35194e+06	1.20365e+06	1.08548e+06	849953	878810	1.18852e+06	1.04427e+06	2.41772e+06	1.03887e+06	960893	1.62974e+06	1.1049e+06	1.13315e+06	758553				0.254891	0.338418	0.347066	0.888887	0.280657
0	4.68769e+06	2.52208e+06	4.91616e+06	4.85427e+06	4.41145e+06	4.17288e+06	5.08765e+06	4.32199e+06	2.3819e+06	4.45387e+06	5.00284e+06	2.37309e+06	4.66023e+06	4.95421e+06	3.69679e+06				0.247124	0.311184	0.333124	0.713214	0.228025
																		AVE	0.244568	0.317828	0.344626	0.82833	0.267602
																		SD	0.0118105	0.0182015	0.010497	0.0997385	0.0349298
	200 mM
	repeat 1					repeat 2					repeat 3							400 mM Mg	0.216188	0.295251	0.313592	1.78367	1.7759
P43	0	100	200	400	800	0	100	200	400	800	0	100	200	400	800				0.234145	0.292019	0.301954	1.71419	1.76025
9				4128.81	3049.3				2812.71	4051.93				2629.69	1358.65				0.237361	0.288615	0.292451	1.70524	1.72329
8				10324.5	5436.22				8209.9	6715.25				7909.21	3703.7			AVE	0.229231	0.291962	0.302666	1.73437	1.75315
7	3030.21	7481.75	11192.4	57513.9	34972.6	3415.55	8322.82	9268.95	49697.8	36334.2	3206.19	6316.91	7066.6	43545.7	22621.5			SD	0.0114098	0.00331852	0.0105885	0.0429276	0.0270136
6	2156.07	6900.49	8398.85	53598.5	39038.4	2226.71	7137.91	6384.98	47342.7	38448.3	2831.11	12349.9	4654.54	40602.7	26956.5
5	4439.98	11704.1	14203.5	134095	105010	5912.79	10882.7	13362.2	120809	103537	7767.94	11688.9	10710.7	102919	77523.5
4	16691.1	26793.8	28342.9	333387	297419	17001.2	24593.7	28496.1	313318	299110	18925.7	26698.4	26371.2	267456	231396
3	21966.5	29305.9	33717.9	405642	450026	27489.7	31738.3	35588.6	409511	452398	29739.5	33416.8	33244.4	380396	363118
2	107395	141200	183774	1.92293e+06	2.25797e+06	129037	162587	193374	2.02522e+06	2.3276e+06	145164	172829	167698	1.92308e+06	1.94387e+06
1	730191	794180	922350	1.9854e+06	1.85814e+06	836494	829283	1.02268e+06	2.21113e+06	1.95007e+06	821303	975939	918847	2.01671e+06	1.65788e+06
0	4.35953e+06	3.80535e+06	4.23241e+06	641191	573615	4.58127e+06	4.07425e+06	4.65262e+06	686644	605781	4.67891e+06	4.66969e+06	4.26961e+06	623868	493808
