# Supplementary material for: Hydrophobic-cationic peptides modulate RNA polymerase ribozyme activity by accretion
Source: Nat Commun. 2022 Jun 3;13:3050. doi: 10.1038/s41467-022-30590-3 (PMC9166800; doi:10.1038/s41467-022-30590-3)
Supplement: Supplementary file 3 — Source Data [file 41467_2022_30590_MOESM3_ESM.zip › SourceDataFinal/Source Data_Supplementary_final.xlsx]

## Sheet: suppl_fig 3
supplementary_fig3 A
supplementary_fig3 B

## Sheet: suppl_fig 4
supplementary_fig4A, B
												0mM KCl_(1)						0mM KCl_(2)						0mM KCl_(3)
											[P43] (µM)	0	50	100	200	400	800	0	50	100	200	400	800	0	50	100	200	400	800
											Ref Band	Lane 4	Lane 5	Lane 6	Lane 7	Lane 8	Lane 9	Lane 10	Lane 11	Lane 12	Lane 13	Lane 14	Lane 15	Lane 16	Lane 17	Lane 18	Lane 19	Lane 20	Lane 21
											7	92577.9	76082.4	69790	86005.4			81360.9	79936.7	69272	90845			73438.7	77101.9	70982.3	87578.4
											6	55970.3	48340.8	40097.8	66785.2			57445.2	53145.6	41813.1	62379.3			49944.3	47145.9	34816.6	57345.2
											5	87963.5	76840.2	72833.3	107627			81580.5	85561.7	65609.7	99723.9			78047.1	76836.6	70385	102562
											4	235233	214798	212840	301603			206144	202212	186328	279388			201289	194461	187841	284063
											3	434949	385299	412001	489567			370455	364430	327602	416625			374073	343035	354348	456753
											2	2.04491e+06	1.87477e+06	1.88304e+06	1.83891e+06	31644.3	14656.9	1.69197e+06	1.64724e+06	1.46371e+06	1.47178e+06	17174.3		1.72186e+06	1.67321e+06	1.61003e+06	1.65679e+06	16302	18711.7
											1	1.01732e+07	9.50586e+06	9.0676e+06	7.82929e+06	122294	75126.5	8.17779e+06	8.22631e+06	8.01796e+06	6.62275e+06	78505.6	76436.8	8.89612e+06	8.43997e+06	7.91378e+06	6.78621e+06	71889.8	76511.1
											0	1.24615e+07	1.19371e+07	1.21308e+07	1.21191e+07	2.176e+07	2.19812e+07	1.01367e+07	1.02515e+07	1.21545e+07	1.14301e+07	2.00815e+07	2.16528e+07	1.11632e+07	1.03598e+07	1.06919e+07	1.03443e+07	2.17482e+07	1.95673e+07
														Average extension per primer (nt)
													[P43] (µM)	_(1)	_(2)	_(3)	AVE	SD
													0	0.700863	0.712372	0.68584	0.699692	0.0133048
													50	0.683166	0.704397	0.697739	0.695101	0.0108586
													100	0.670362	0.615284	0.669051	0.651566	0.0314277
													200	0.688436	0.656581	0.711797	0.685605	0.0277169
													400	0.00846871	0.00559315	0.00478531	0.00628239	0.00193601
													800	0.00473202	0.0035177	0.00579449	0.00468141	0.00113924
												200mM KCl_(1)						200mM KCl_(2)						200mM KCl_(3)
											[P43] (µM)	0	50	100	200	400	800	0	50	100	200	400	800	0	50	100	200	400	800
											Ref Band	Lane 4	Lane 5	Lane 6	Lane 7	Lane 8	Lane 9	Lane 10	Lane 11	Lane 12	Lane 13	Lane 14	Lane 15	Lane 16	Lane 17	Lane 18	Lane 19	Lane 20	Lane 21
											5	16404.3	16766.1	17661.8				16248	17801.4	12563.1				18490.4	15762	19406.3
											4	86661.4	84377.1	91336.2	17492.2			82935.4	93660.7	76283.6	26248.3			83122.8	77762.1	89278.2	35133.3
											3	126832	129841	131171	16709.9			114246	114116	110513	28801.5			117619	108961	127711	57452.1
											2	521017	542921	593114	157612	11234.1		495146	516101	438592	165742	14387.1		491381	436165	534374	347677	21366.5
											1	5.51699e+06	5.6757e+06	5.87915e+06	1.55055e+06	120933	34910.9	5.10941e+06	5.32466e+06	4.89285e+06	1.61328e+06	168871	31229.5	5.03291e+06	4.73546e+06	5133284	2.41377e+06	224922	65948.9
											0	1.7105e+07	1.70588e+07	1.70109e+07	2.13456e+07	2.23808e+07	2.18063e+07	1.51742e+07	1.56356e+07	1.576e+07	1.79699e+07	2.01064e+07	2.0398e+07	1.50359e+07	1.49569e+07	1.4978e+07	1.64239e+07	2.03421e+07	2.07923e+07
														Average extension per primer (nt)
													[P43] (µM)	_(1)	_(2)	_(3)	AVE	SD
													0	0.315245	0.326571	0.326933	0.322916	0.00664595
													50	0.322115	0.330056	0.311079	0.321083	0.00953059
													100	0.333534	0.303865	0.337099	0.324833	0.0182461
													200	0.0860132	0.107865	0.17751	0.123796	0.0477832
													400	0.00636971	0.00974116	0.0130003	0.00970372	0.00331545
													800	0.00159839	0.00152867	0.00316176	0.00209627	0.000923395
												400mM KCl_(1)						400mM KCl_(2)						400mM KCl_(3)
											[P43] (µM)	0	50	100	200	400	800	0	50	100	200	400	800	0	50	100	200	400	800
											Ref Band	Lane 4	Lane 5	Lane 6	Lane 7	Lane 8	Lane 9	Lane 10	Lane 11	Lane 12	Lane 13	Lane 14	Lane 15	Lane 16	Lane 17	Lane 18	Lane 19	Lane 20	Lane 21
											4				18236.4					26334.1	30269.7					22787.1	25031.8
											3	48499.8	46873.3	43832	41643.2	21506.8		42577.2	41939.8	40102.9	40295.8	18643.7		38096.6	34538.4	41452.9	40647.2	17969.7
											2	214973	203975	206586	410996	203499	66849.7	193828	193495	197954	427481	184338	67248	169321	175786	226888	399931	225432	98512.7
											1	3.4353e+06	3.37152e+06	3.24568e+06	4.26949e+06	2.0864e+06	518377	3.26238e+06	3.28804e+06	3.22984e+06	4.31057e+06	1.93362e+06	536709	2.85757e+06	2.92723e+06	3.0289e+06	4.0873e+06	2131589	792815
											0	2.33455e+07	2.22674e+07	2.25164e+07	2.42637e+07	2.36104e+07	2.36648e+07	2.20116e+07	2.25768e+07	2.26887e+07	2.00039e+07	2.27406e+07	2.52832e+07	2.02216e+07	2.01872e+07	1.97668e+07	1.91309e+07	1.92037e+07	2.24895e+07
														Average extension per primer (nt)
													[P43] (µM)	_(1)	_(2)	_(3)	AVE	SD
													0	0.148303	0.148087	0.142164	0.146185	0.00348397
													50	0.151415	0.145625	0.145014	0.147351	0.00353246
													100	0.145712	0.147096	0.160186	0.150998	0.00798701
													200	0.182366	0.217934	0.215727	0.205342	0.0199288
													400	0.0986781	0.094795	0.122174	0.105216	0.0148143
													800	0.0268897	0.0259281	0.0423355	0.0317178	0.0092078
												800mM KCl_(1)						800mM KCl_(2)						800mM KCl_(3)
											[P43] (µM)	0	50	100	200	400	800	0	50	100	200	400	800	0	50	100	200	400	800
											Ref Band	Lane 4	Lane 5	Lane 6	Lane 7	Lane 8	Lane 9	Lane 11	Lane 12	Lane 13	Lane 14	Lane 15	Lane 16	Lane 17	Lane 18	Lane 19	Lane 20	Lane 21	Lane 22
											4				23050.2	18026.6	19873.5			19989.2	12064.2	24763.3	29433.2					14575.5	20599.7
											3			20831	29392.2	39656.2	29085.1			20247.2	32662	25940.1	28446.9			15789	24570.5	22484.5	16957.9
											2	70066.7	63954.2	180009	309222	424873	308308	53743.5	73488.1	148344	263401	312994	336846	59792.6	52591.8	133286	245826	289648	184687
											1	1.70774e+06	1.72658e+06	2.55496e+06	3.69736e+06	4.00811e+06	2.56604e+06	1.4893e+06	1.82966e+06	2.26165e+06	3.33653e+06	3.3738e+06	2.75879e+06	1.45004e+06	1.5433e+06	2.00363e+06	2.94862e+06	3.08663e+06	1.76927e+06
											0	2.37001e+07	2.48332e+07	2.39629e+07	2.03384e+07	1.99542e+07	2.08338e+07	2.16503e+07	2.41161e+07	2.26908e+07	2.20253e+07	2.17397e+07	2.29077e+07	2.19715e+07	2.29266e+07	2.13992e+07	2.00591e+07	2.11767e+07	2.2375e+07
														Average extension per primer (nt)
													[P43] (µM)	_(1)	_(2)	_(3)	AVE	SD
													0	0.0725287	0.0688468	0.0668458	0.0694071	0.00288261
													50	0.0696557	0.0759682	0.0672233	0.0709491	0.00451364
													100	0.111438	0.107356	0.0984024	0.105732	0.00666767
													200	0.184289	0.156197	0.150956	0.163814	0.0179245
													400	0.206544	0.163937	0.154196	0.174892	0.0278404
													800	0.140986	0.139501	0.093239	0.124575	0.027148

## Sheet: suppl_fig 5
supplementary_fig5
												_(1)						_(2)						_(3)
											[P43] (µM)	0	50	100	200	400	800	0	50	100	200	400	800	0	50	100	200	400	800
											Ref Band	Lane4	Lane5	Lane6	Lane7	Lane8	Lane9	Lane10	Lane11	Lane12	Lane13	Lane14	Lane15	Lane16	Lane17	Lane18	Lane19	Lane20	Lane21
											13			8467.09	13670						19852.4
											12			13685.8	15675.2					16410.6	27314.7					15746.5	16477.5
											11	159693	225901	276646	329503	40856.5	37059.9	231444	298844	353216	458598	154490	76806.2	169434	314627	345888	397012	133038	36392.8
											10	33963	37203.5	48160.1	53036.9	8786.4	7044.35	32349.1	49579.4	46670.2	58539.1	24686.3	11276	33896	45390.9	50713.8	52985.3	17242.2	7302.08
											9	458623	612347	677982	754502	169306	134864	541752	683913	763119	935195	406243	256945	435852	683529	769114	823614	374201	149147
											8	560477	668353	745444	802813	265804	225936	612043	713202	772021	879539	480381	342357	482519	687727	769828	880705	413163	210174
											7	1.19203e+06	1.38048e+06	1.60792e+06	1.69782e+06	768091	697877	1.28381e+06	1.42851e+06	1.65e+06	1.84364e+06	1.11618e+06	887457	1.09513e+06	1.43607e+06	1.57907e+06	1.69881e+06	921897	584600
											6	625032	716461	891965	932783	510709	498165	666458	708194	896445	972838	647684	568171	672745	785010	847321	909979	531268	372568
											5	1.43978e+06	1.47124e+06	1.57515e+06	1.6525e+06	1.29489e+06	1.24402e+06	1.4121e+06	1.45263e+06	1.53587e+06	1.65444e+06	1.45892e+06	1.32834e+06	1.15364e+06	1.32322e+06	1.46003e+06	1.67805e+06	1.32639e+06	1.04214e+06
											4	1.89635e+06	1.79113e+06	1.86855e+06	1.87789e+06	1.43329e+06	1.38521e+06	1.91723e+06	1.81513e+06	1.86035e+06	1.91826e+06	1.54447e+06	1.4752e+06	1.61159e+06	1.70644e+06	1.76077e+06	1.90737e+06	1.50126e+06	1.27418e+06
											3	2.54057e+06	2.25462e+06	2.21921e+06	2.12909e+06	2.11172e+06	1.99684e+06	2.343e+06	2.14421e+06	2.15623e+06	2.04045e+06	2.07943e+06	1.97082e+06	2.08696e+06	1.92203e+06	1.95997e+06	2.05381e+06	2.00642e+06	1.65181e+06
											2	4.1261e+06	3.86426e+06	3.8429e+06	3.69296e+06	5.07089e+06	5.03627e+06	3.79847e+06	3.57261e+06	3.62343e+06	3.49697e+06	4.47849e+06	4.66373e+06	3.15379e+06	3.29069e+06	3.24914e+06	3.56007e+06	4.47068e+06	4.56677e+06
											1	4.07929e+06	3.71726e+06	3.39863e+06	3.00306e+06	5.48492e+06	5.50388e+06	3.49574e+06	3.15967e+06	3.12312e+06	2.69278e+06	4.24508e+06	4.86661e+06	2.99193e+06	2.88101e+06	2.70331e+06	2.7758e+06	4.12738e+06	4.72528e+06
											0	4.1794e+06	3.50992e+06	3.2669e+06	2.83428e+06	4.00223e+06	3.88117e+06	4.46436e+06	3.3173e+06	3.21088e+06	2.88135e+06	3.42698e+06	3.58631e+06	3.11135e+06	2.9737e+06	2.76922e+06	2.91657e+06	3.74259e+06	4.26964e+06
																	Average extension per primer (nt)
																[P43] (µM)	_(1)	_(2)	_(3)	AVE	SD
																0	2.70249	2.81161	2.90978	2.80796	0.103693
																50	2.9832	3.16142	3.26887	3.13783	0.144287
																100	3.20736	3.32278	3.45423	3.32812	0.123518
																200	3.4243	3.63006	3.50672	3.52036	0.103555
																400	2.21146	2.69439	2.5389	2.48158	0.246514
																800	2.16489	2.40986	2.06174	2.21217	0.17881

## Sheet: suppl_fig 6
supplementary figure 6A		– NTP, 0 mM MgCl2
		[P43]/(µM)
	wavelength (nm)	0	50	100	200	400	500	600	700	800
	370	0.39557	0.485773	0.493159	0.640106	0.746969	0.921632	0.831435	1.00467	1.06756
	371	0.41673	0.498687	0.520423	0.654281	0.770411	0.951963	0.858204	1.03024	1.09681
	372	0.436188	0.513232	0.531004	0.686048	0.794332	0.982564	0.890594	1.06545	1.13024
	373	0.453761	0.546883	0.556339	0.717662	0.820385	1.0056	0.91545	1.10919	1.16758
	374	0.483337	0.567987	0.595736	0.745926	0.853778	1.03918	0.944051	1.16557	1.21094
	375	0.527	0.604381	0.640463	0.791434	0.8979	1.08053	0.991894	1.22478	1.26082
	376	0.569149	0.65977	0.675736	0.835958	0.955465	1.14399	1.05028	1.2941	1.32475
	377	0.615844	0.713823	0.720848	0.888737	1.02155	1.21226	1.11542	1.36673	1.40646
	378	0.677725	0.771276	0.78678	0.955366	1.08081	1.29899	1.1876	1.45692	1.50468
	379	0.748832	0.831049	0.867748	1.0264	1.14696	1.37011	1.26933	1.57888	1.60095
	380	0.815515	0.911084	0.947209	1.11086	1.23218	1.45305	1.34781	1.70487	1.70983
	381	0.883289	0.996291	1.02374	1.19564	1.33296	1.54785	1.44584	1.83568	1.82222
	382	0.980356	1.09904	1.11772	1.28563	1.42897	1.63883	1.55483	1.96325	1.96476
	383	1.08608	1.21065	1.19817	1.38131	1.5255	1.74982	1.67906	2.10163	2.09809
	384	1.18843	1.31456	1.30762	1.47973	1.64416	1.87534	1.7808	2.24528	2.24336
	385	1.30906	1.43174	1.45273	1.60302	1.76308	1.98214	1.89523	2.40827	2.40762
	386	1.44154	1.57194	1.59409	1.73612	1.89887	2.10927	2.01494	2.59358	2.55566
	387	1.59385	1.7322	1.76294	1.87894	2.05735	2.24532	2.16992	2.78289	2.7314
	388	1.77648	1.90813	1.95607	2.06725	2.22251	2.42024	2.35406	3.01438	2.95978
	389	1.9704	2.13414	2.18684	2.29755	2.44315	2.66475	2.56542	3.28631	3.20797
	390	2.21877	2.40495	2.47278	2.57769	2.69137	2.95588	2.81629	3.63292	3.48414
	391	2.56144	2.74225	2.83321	2.93204	3.0176	3.27556	3.13387	4.04178	3.84547
	392	2.97221	3.13993	3.24694	3.35181	3.44081	3.70167	3.52736	4.50645	4.25377
	393	3.46025	3.60161	3.69096	3.8184	3.91931	4.19945	3.96865	5.03268	4.70901
	394	3.98335	4.11938	4.16334	4.30315	4.46033	4.70872	4.48493	5.58612	5.24113
	395	4.49198	4.61562	4.64619	4.80103	4.96942	5.19919	4.98995	6.13947	5.79951
	396	4.96933	5.05194	5.08035	5.24287	5.41015	5.6638	5.44234	6.61482	6.33726
	397	5.30197	5.40956	5.40873	5.57418	5.74844	5.99184	5.80985	7.02552	6.78149
	398	5.5474	5.66934	5.64884	5.81976	6.01008	6.23822	6.07545	7.40498	7.09568
	399	5.67078	5.83029	5.7941	5.91833	6.14938	6.35309	6.21743	7.65257	7.34474
	400	5.64727	5.86117	5.82644	5.91626	6.1535	6.33645	6.25411	7.77714	7.54429
	401	5.55142	5.84476	5.7857	5.86648	6.08615	6.25724	6.24353	7.87284	7.66131
	402	5.46334	5.83131	5.72614	5.77984	6.00476	6.17451	6.19814	7.94838	7.82653
	403	5.4303	5.81008	5.7062	5.72071	5.96802	6.14509	6.17289	8.07102	8.04505
	404	5.45736	5.85448	5.79265	5.7612	5.9517	6.15602	6.21849	8.26963	8.36738
	405	5.54352	5.99213	5.93868	5.86896	6.06337	6.22535	6.33247	8.59683	8.7727
	406	5.73805	6.20306	6.12122	6.04695	6.23135	6.37549	6.53003	8.9591	9.26455
	407	5.9536	6.43346	6.37724	6.26682	6.46031	6.60803	6.77719	9.37842	9.91784
	408	6.21676	6.67487	6.63748	6.51108	6.70701	6.84781	7.01769	9.83465	10.6185
	409	6.50392	6.99902	6.92529	6.78539	6.97783	7.08363	7.29581	10.3447	11.3906
	410	6.7772	7.3166	7.17729	7.05563	7.23476	7.32869	7.58185	10.8751	12.281
	411	7.06526	7.61488	7.46488	7.32703	7.4802	7.60919	7.86325	11.4007	13.1791
	412	7.34102	7.93923	7.75966	7.56545	7.71656	7.87973	8.12443	11.9559	14.1197
	413	7.61237	8.24162	8.03286	7.83415	7.9463	8.11768	8.40112	12.5412	15.15
	414	7.87384	8.56024	8.34224	8.11108	8.17035	8.3497	8.70541	13.1412	16.411
	415	8.1751	8.85437	8.64545	8.38459	8.44143	8.62383	9.01625	13.8108	17.7904
	416	8.47673	9.15615	8.96849	8.65868	8.7144	8.91258	9.30233	14.4999	19.287
	417	8.78504	9.49805	9.26192	8.92174	8.97574	9.17095	9.61168	15.2268	21.016
	418	9.098	9.82986	9.60534	9.21545	9.27571	9.42909	9.92701	16.078	22.8358
	419	9.39171	10.1519	9.89871	9.47874	9.5224	9.73744	10.2355	17.0208	24.9499
	420	9.72253	10.5097	10.2051	9.78252	9.80413	10.0169	10.5414	18.0416	27.2446
	421	10.0762	10.8355	10.549	10.1016	10.0835	10.288	10.8496	19.1319	29.7376
	422	10.4103	11.1689	10.8964	10.4249	10.3866	10.5717	11.1829	20.3083	32.4316
	423	10.7508	11.509	11.1891	10.7133	10.6399	10.841	11.5416	21.5114	35.2657
	424	11.0719	11.8505	11.536	11.0578	10.8964	11.1441	11.8854	22.9504	38.4415
	425	11.436	12.1975	11.8877	11.3413	11.198	11.4668	12.2649	24.4574	42.0056
	426	11.7787	12.6014	12.207	11.6268	11.5208	11.7876	12.6274	26.0104	46.1705
	427	12.0942	12.9676	12.5672	11.9497	11.8167	12.1015	12.9976	27.7226	50.6248
	428	12.4455	13.3416	12.9368	12.2808	12.1346	12.4268	13.3886	29.5382	55.2058
	429	12.7969	13.8387	13.3597	12.6156	12.4373	12.787	13.7628	31.4977	59.9994
	430	13.1756	14.2329	13.7098	12.899	12.7305	13.1332	14.1901	33.5647	65.0845
	431	13.587	14.4848	14.1017	13.2655	13.0587	13.4666	14.5975	35.7465	70.7621
	432	13.9333	14.8638	14.4958	13.6585	13.3583	13.8266	15.0411	37.9813	76.6409
	433	14.2872	15.2395	14.8608	14.0536	13.6809	14.1454	15.4494	40.3172	82.8348
	434	14.7011	15.6431	15.2719	14.4521	14.0019	14.4874	15.9598	42.9503	89.3225
	435	15.1159	16.0849	15.7008	14.8335	14.3381	14.9093	16.5059	45.9078	96.394
	436	15.5753	16.5422	16.1075	15.2444	14.7021	15.3458	16.9987	48.9806	104.5
	437	16.0576	16.9706	16.5677	15.6863	15.0981	15.7613	17.547	52.1555	113.337
	438	16.5088	17.4643	17.0571	16.1439	15.5336	16.2118	18.154	55.5296	122.45
	439	17.0285	17.9468	17.5466	16.6638	15.9203	16.6625	18.749	59.1644	131.839
	440	17.5333	18.4859	18.0408	17.1494	16.3334	17.1208	19.3412	62.9457	141.505
	441	18.0052	19.0079	18.5364	17.6473	16.7974	17.6278	19.9602	66.8006	151.587
	442	18.5381	19.5177	19.0081	18.1486	17.25	18.1526	20.6318	71.0069	162.346
	443	19.0507	20.0369	19.5365	18.7105	17.7445	18.671	21.3044	75.5115	173.254
	444	19.579	20.5655	20.056	19.2368	18.2178	19.2496	22.049	80.0519	184.866
	445	20.1265	21.1675	20.6747	19.7296	18.7126	19.852	22.8064	84.7546	197.028
	446	20.6971	21.7143	21.2843	20.2478	19.2519	20.377	23.5289	89.5577	209.036
	447	21.1996	22.2416	21.7736	20.7926	19.7287	20.9166	24.2494	94.5454	220.92
	448	21.7788	22.8384	22.3955	21.325	20.2124	21.6011	25.0546	99.5183	232.662
	449	22.3645	23.4634	23.013	21.9381	20.8175	22.2724	25.8319	104.758	245.108
	450	22.9297	24.0658	23.6272	22.5933	21.4307	22.9366	26.6828	110.339	257.934
	451	23.5654	24.7516	24.311	23.2579	22.1016	23.6718	27.6809	116.02	271.129
	452	24.3484	25.4892	25.0684	23.9874	22.8149	24.4264	28.695	122.138	284.805
	453	25.1066	26.2677	25.8812	24.7819	23.5899	25.3048	29.7935	128.679	299.471
	454	25.975	27.1473	26.7584	25.5966	24.4356	26.281	31.0437	135.553	314.171
	455	26.8208	28.0781	27.6505	26.4164	25.3013	27.269	32.295	142.59	329.312
	456	27.6709	29.0318	28.5785	27.2287	26.1483	28.1896	33.5129	149.835	345.797
	457	28.4845	29.9604	29.4138	28.0417	26.9973	29.0879	34.8087	156.786	361.841
	458	29.2489	30.8676	30.2844	28.8731	27.778	30.0044	36.1165	163.626	377.167
	459	30.0114	31.7887	31.2265	29.7436	28.6512	30.9741	37.3875	170.181	392.349
	460	30.7226	32.7056	32.0884	30.6565	29.4812	31.8816	38.6027	176.659	406.906
	461	31.4335	33.4982	32.904	31.4666	30.2191	32.7536	39.7919	182.838	420.536
	462	32.1058	34.3356	33.6749	32.2234	30.9362	33.6233	40.8864	188.834	433.616
	463	32.8153	35.2287	34.3816	33.0114	31.7054	34.5102	42.0087	194.622	446.125
	464	33.4812	36.0172	35.1511	33.685	32.4544	35.3321	43.0664	199.803	457.668
	465	34.1526	36.7885	35.9238	34.3972	33.1312	36.1631	44.0947	204.999	468.787
	466	34.839	37.5287	36.6912	35.1237	33.8181	36.9865	45.1373	210.137	479.46
	467	35.4589	38.29	37.4386	35.9442	34.6019	37.7819	46.158	215.14	489.248
	468	36.0912	38.9647	38.176	36.5822	35.4012	38.651	47.1392	220.032	498.919
	469	36.6838	39.6802	38.921	37.1285	36.1136	39.4187	48.1536	224.628	508.177
	470	37.2805	40.4751	39.6093	37.8202	36.832	40.0726	49.0678	228.877	516.794
	471	37.7828	41.1386	40.3798	38.5269	37.4973	40.7588	50.0095	233.061	524.695
	472	38.2961	41.7308	41.0881	39.1572	38.183	41.4707	50.9936	237.275	532.631
	473	38.8277	42.322	41.8008	39.7168	38.8005	42.2304	51.9995	241.031	540.031
	474	39.4285	42.9225	42.3843	40.3445	39.4314	42.9767	52.9503	244.755	546.767
	475	40.0239	43.5819	43.0272	40.9941	40.045	43.7264	53.8483	248.036	552.614
	476	40.5512	44.1777	43.7465	41.5796	40.6993	44.3564	54.6671	251.009	558.051
	477	41.1453	44.7772	44.356	42.1649	41.2781	44.9019	55.5171	254.12	563.122
	478	41.5777	45.2966	44.8964	42.7257	41.8677	45.5485	56.332	256.795	567.556
	479	41.9686	45.8015	45.4028	43.3358	42.4519	46.2441	57.113	259.024	571.482
	480	42.427	46.2985	45.9983	43.9269	42.9587	46.852	57.8769	261.24	574.562
	481	42.9199	46.8376	46.5702	44.5061	43.5834	47.5349	58.5751	263.32	577.343
	482	43.4417	47.3502	47.0866	45.104	44.1939	48.1931	59.269	265.176	579.773
	483	43.9099	47.9015	47.5607	45.6094	44.6799	48.729	60.005	266.78	581.407
	484	44.3314	48.3882	48.1038	46.1202	45.1414	49.2742	60.5986	268.11	582.669
	485	44.8294	48.829	48.5956	46.5751	45.6455	49.9039	61.341	269.463	584.148
	486	45.3389	49.3174	49.1071	47.083	46.2416	50.4697	62.035	270.729	585.466
	487	45.7826	49.8229	49.5864	47.6003	46.8423	50.9815	62.6973	271.831	586.13
	488	46.2228	50.3732	50.1294	48.0614	47.4049	51.4989	63.3998	273.012	586.807
	489	46.7451	50.9727	50.6901	48.6444	47.9996	52.1612	64.0786	274.31	587.942
	490	47.3075	51.5746	51.3178	49.2391	48.5904	52.8143	64.9028	275.662	589.266
	491	47.8203	52.143	51.8375	49.7303	49.2349	53.496	65.7877	276.761	590.076
	492	48.284	52.8	52.391	50.3234	49.7787	54.0678	66.5714	277.96	590.82
	493	48.7954	53.4319	53.103	50.9875	50.4342	54.6367	67.3436	279.508	592.101
	494	49.4473	54.1074	53.8128	51.5826	51.1111	55.2681	68.1581	281.025	593.349
	495	50.0147	54.8568	54.5244	52.2589	51.6941	55.9114	68.8859	282.21	594.831
	496	50.7109	55.4969	55.2138	52.9948	52.3846	56.7273	69.8347	283.811	596.354
	497	51.311	56.1971	55.867	53.7753	53.1309	57.5472	70.7055	285.327	597.965
	498	51.9225	56.9403	56.5737	54.4691	53.8531	58.2772	71.4715	286.862	599.184
	499	52.5693	57.6092	57.3783	55.1581	54.5428	59.0329	72.3862	288.303	600.533
	500	53.3109	58.2904	58.1761	55.8265	55.258	59.82	73.3252	289.531	601.868
	501	53.9793	59.0154	58.8914	56.5154	56.0529	60.608	74.1423	290.858	602.548
	502	54.6189	59.7576	59.6172	57.2007	56.7891	61.3536	74.9526	291.936	603.467
	503	55.3833	60.4605	60.2489	57.9512	57.4807	62.1216	75.866	292.95	603.987
	504	56.0089	61.1459	60.9143	58.6473	58.2398	62.8989	76.7256	293.9	603.734
	505	56.644	61.8108	61.6055	59.3141	58.823	63.6975	77.5588	294.758	603.605
	506	57.1945	62.4166	62.2342	59.8862	59.4867	64.2723	78.2882	295.102	602.718
	507	57.6719	62.9896	62.8782	60.4423	60.0962	64.7366	78.9368	295.429	601.67
	508	58.1971	63.6406	63.4561	61.0634	60.693	65.2727	79.6111	295.861	600.724
	509	58.713	64.2071	63.9445	61.4944	61.2612	65.7539	80.1783	295.745	598.785
	510	59.1237	64.7681	64.523	61.9157	61.6488	66.2411	80.8668	295.646	596.914
	511	59.5214	65.2723	65.0384	62.4693	62.0468	66.7944	81.4737	295.181	594.685
	512	59.9283	65.7152	65.4453	62.8902	62.4788	67.1572	81.8473	294.679	591.838
	513	60.2135	66.1337	65.7952	63.2763	62.9414	67.502	82.3021	294.199	588.961
	514	60.4641	66.491	66.1913	63.6041	63.2793	67.9148	82.6433	293.382	585.789
	515	60.8434	66.8762	66.6273	63.9049	63.7032	68.2418	82.9901	292.208	582.674
	516	61.1373	67.1456	66.9085	64.214	64.0435	68.5354	83.3223	291.004	578.74
	517	61.4127	67.3973	67.158	64.5221	64.3144	68.7465	83.6593	289.643	574.528
	518	61.6925	67.6459	67.4504	64.7894	64.6106	68.988	83.9507	288.289	570.728
	519	61.9154	67.9698	67.6991	64.9866	64.7027	69.1774	84.0414	286.666	565.921
	520	61.9237	68.2026	67.9614	65.0905	64.9176	69.3646	84.2446	284.979	560.641
	521	62.0057	68.2399	68.069	65.2332	65.0338	69.4043	84.3156	283.163	555.113
	522	62.1391	68.3907	68.0907	65.3457	65.2036	69.3735	84.4282	281.116	549.51
	523	62.1991	68.4888	68.1549	65.3491	65.3123	69.4527	84.3567	278.948	543.828
	524	62.26	68.5065	68.2298	65.4248	65.3179	69.4633	84.3359	276.86	537.823
	525	62.3318	68.5418	68.3151	65.4173	65.2994	69.4315	84.2636	274.706	531.95
	526	62.3704	68.5557	68.309	65.4113	65.2104	69.3657	84.1764	272.041	525.399
	527	62.2713	68.4577	68.2868	65.3973	65.2678	69.2553	84.0318	269.329	518.723
	528	62.1217	68.3475	68.2284	65.2859	65.2406	69.2112	83.8192	266.679	511.769
	529	62.0833	68.3158	68.1185	65.2094	65.1714	69.0535	83.646	264.133	505.401
	530	61.9384	68.2589	67.9753	65.0937	64.9453	68.8795	83.3891	261.254	498.689
	531	61.8298	68.1033	67.8449	64.9139	64.8331	68.7342	83.0709	258.58	492.215
	532	61.6593	67.898	67.7092	64.7288	64.7865	68.4994	82.8302	255.814	485.591
	533	61.4679	67.6682	67.5475	64.5304	64.4852	68.1727	82.4413	253.219	479.291
	534	61.2374	67.3821	67.302	64.3352	64.1921	67.9218	82.1317	250.408	472.796
	535	61.0507	67.1399	67.0679	64.1326	64.0189	67.7035	81.7038	247.539	466.162
	536	60.7772	66.9156	66.796	63.8425	63.7395	67.3596	81.3177	244.423	459.618
	537	60.5024	66.6547	66.4806	63.5268	63.4293	66.9733	80.9198	241.072	452.402
	538	60.1492	66.3136	66.1555	63.1694	63.1515	66.6743	80.4272	238.056	445.261
	539	59.8023	65.9693	65.8126	62.8341	62.8377	66.2801	79.8934	235.08	437.931
	540	59.4957	65.538	65.4123	62.5389	62.5431	65.9077	79.363	231.937	430.623
	541	58.6932	64.7744	64.5892	61.7031	61.7448	65.1595	78.9957	230.113	424.318
	542	58.2978	64.2957	64.1999	61.3578	61.3493	64.649	78.5018	227.016	417.257
	543	57.8919	63.8208	63.7855	60.8967	60.9153	64.1898	77.8038	223.868	410.129
	544	57.5394	63.4262	63.3232	60.4241	60.516	63.7203	77.1767	220.761	403.358
	545	57.1628	62.9938	62.8116	59.9432	60.0296	63.2063	76.5238	217.481	396.599
	546	56.7205	62.5456	62.2832	59.5457	59.6188	62.6997	75.8483	214.057	389.627
	547	56.2936	61.9992	61.8515	59.0387	59.1045	62.2354	75.1232	210.62	382.52
	548	55.8505	61.4974	61.3432	58.6012	58.557	61.5936	74.3671	207.364	375.52
	549	55.3642	61.0443	60.7253	58.0612	58.0374	61.0203	73.7032	204.058	368.331
	550	54.8124	60.5457	60.2678	57.5569	57.5622	60.5018	72.9222	200.972	361.839
	551	54.2757	59.9516	59.6773	56.9611	57.0077	59.9672	72.1586	197.548	355.238
	552	53.8561	59.3582	59.0985	56.4938	56.4578	59.2719	71.5	194.171	348.147
	553	53.3484	58.6491	58.5219	55.9112	55.9447	58.7172	70.7342	191.002	341.011
	554	52.8174	58.0679	57.9338	55.2319	55.3517	58.0974	69.996	187.723	333.869
	555	52.2019	57.4522	57.3435	54.6233	54.7322	57.4176	69.1586	184.264	327.167
	556	51.5823	56.7819	56.7787	54.136	54.1235	56.7957	68.3982	180.87	320.77
	557	50.9219	56.2635	56.2466	53.4975	53.5481	56.0932	67.6088	177.417	313.792
	558	50.3196	55.6086	55.5705	52.7977	52.9095	55.3792	66.6987	174.062	307.266
	559	49.7091	54.9233	54.8148	52.1443	52.2589	54.7403	65.924	171.029	300.606
	560	49.0715	54.2823	54.1037	51.6138	51.6372	54.1135	65.0229	167.802	294.076
	561	48.4431	53.6249	53.4473	51.0155	51.0001	53.42	64.0263	164.62	287.655
	562	47.9387	52.9614	52.8292	50.315	50.3015	52.6828	63.197	161.458	281.047
	563	47.2679	52.2666	52.1083	49.6869	49.5495	52.0052	62.3498	158.206	274.794
	564	46.5879	51.5906	51.4538	48.9841	48.9272	51.2456	61.4885	154.917	268.672
	565	45.9337	50.851	50.7898	48.3126	48.2893	50.4212	60.5614	151.796	262.731
	566	45.3169	50.1604	50.0276	47.59	47.6032	49.6956	59.6818	148.663	257.019
	567	44.726	49.5559	49.3314	46.8927	46.8939	48.9945	58.846	145.503	251.413
	568	44.1062	48.8219	48.591	46.2205	46.2257	48.226	57.7913	142.273	245.557
	569	43.3919	48.035	47.8335	45.4765	45.5794	47.4998	56.8352	139.183	239.692
	570	42.7111	47.3413	47.1432	44.8304	44.8993	46.7774	55.9707	136.256	233.928
	571	42.0556	46.677	46.4747	44.1402	44.215	46.0798	55.0488	133.405	228.313
	572	41.3516	45.954	45.7699	43.4226	43.4838	45.3296	54.174	130.634	222.921
	573	40.7332	45.2214	45.1572	42.7805	42.8383	44.7061	53.2842	127.836	217.467
	574	40.1475	44.4739	44.4736	42.1264	42.2558	44.0062	52.3785	125.084	212.128
	575	39.5115	43.8436	43.7695	41.4422	41.5687	43.2696	51.5905	122.337	207.141
	576	38.9259	43.1505	43.0245	40.8384	40.9184	42.6351	50.7879	119.596	202.254
	577	38.2327	42.4215	42.2844	40.2022	40.2059	41.9558	49.86	117.393	197.258
	578	37.6244	41.6707	41.6043	39.5499	39.58	41.2594	48.9506	114.992	192.256
	579	36.9928	40.9924	40.9312	38.9486	38.9992	40.5642	48.2038	112.391	187.647
	580	36.3372	40.2902	40.2402	38.2761	38.2923	39.8682	47.4204	109.723	182.937
	581	35.7606	39.5963	39.5011	37.6021	37.5521	39.1251	46.4573	107.055	178.225
	582	35.0891	38.8886	38.8875	36.9407	36.9025	38.4193	45.6236	104.651	173.834
	583	34.4685	38.2056	38.2211	36.2924	36.2262	37.7529	44.7986	102.18	169.663
	584	33.8958	37.5761	37.5624	35.6137	35.5489	37.0194	43.9522	99.6432	165.275
	585	33.3252	36.8911	36.9337	34.9867	34.9796	36.3619	43.1644	97.401	160.992
	586	32.754	36.268	36.2719	34.3995	34.299	35.7337	42.3831	95.0568	157.05
	587	32.1295	35.619	35.6334	33.7549	33.7015	35.0542	41.6296	92.9557	153.078
	588	31.5592	34.9297	34.9486	33.1464	33.0972	34.3548	40.7904	90.7612	149.246
	589	31.0417	34.2781	34.2344	32.5116	32.4973	33.7076	40.0042	88.6383	145.515
	590	30.4761	33.7588	33.6176	31.9132	31.9186	33.0988	39.2952	86.598	141.892
	591	29.9366	33.1325	33.0716	31.319	31.3899	32.5193	38.5769	84.6759	138.439
	592	29.3194	32.4672	32.4768	30.6814	30.8303	31.9208	37.7656	82.8658	134.721
	593	28.758	31.8486	31.8581	30.1045	30.2198	31.3618	37.0207	80.9293	130.997
	594	28.2189	31.2695	31.2401	29.5592	29.6318	30.7159	36.3376	79.0713	127.478
	595	27.7115	30.6517	30.599	29.0052	29.0931	30.116	35.6146	77.1141	124.024
	596	27.1367	30.0944	29.9679	28.4396	28.4982	29.4731	34.8166	75.1883	120.701
	597	26.5089	29.5126	29.341	27.8944	27.845	28.9004	34.1342	73.2004	117.538
	598	25.992	28.8531	28.7549	27.3131	27.3174	28.3203	33.4598	71.2741	114.294
	599	25.4886	28.2484	28.1561	26.7548	26.7453	27.7122	32.7164	69.4597	110.983
	600	24.9768	27.6266	27.6319	26.2179	26.1356	27.046	32.0441	67.6603	107.756
	601	24.4508	27.0353	27.0937	25.6118	25.598	26.4178	31.327	65.769	104.726
	602	23.9087	26.5051	26.4527	25.0557	25.0385	25.8815	30.6062	63.9741	101.833
	603	23.3809	25.8912	25.8512	24.5098	24.4824	25.3092	29.8468	62.3712	98.876
	604	22.8911	25.2891	25.278	23.9851	23.9194	24.7246	29.1548	60.6789	96.0138
	605	22.3849	24.7157	24.6931	23.4316	23.4136	24.1718	28.4513	58.9557	93.1709
	606	21.8785	24.1632	24.1113	22.8849	22.9343	23.6794	27.7353	57.3373	90.4943
	607	21.362	23.6552	23.529	22.3551	22.384	23.1259	27.105	55.7915	87.9129
	608	20.8683	23.1072	22.9819	21.8438	21.8571	22.6079	26.464	54.2486	85.3785
	609	20.3633	22.5859	22.4962	21.374	21.3469	22.1054	25.8144	52.7265	82.791
	610	19.8982	22.0452	21.9903	20.8384	20.8402	21.5793	25.2709	51.2585	80.4622
	611	19.4049	21.5522	21.482	20.2918	20.329	21.0239	24.6569	49.9296	78.1939
	612	18.9981	21.103	20.9944	19.8277	19.8498	20.5061	24.0524	48.5843	75.8723
	613	18.5974	20.5969	20.5488	19.4175	19.3788	20.0302	23.5357	47.2444	73.6038
	614	18.1353	20.0625	20.0835	18.9277	18.9148	19.5582	23.0116	45.9028	71.2222
	615	17.6866	19.5992	19.6052	18.4615	18.4764	19.0429	22.4184	44.5842	69.0039
	616	17.2516	19.1846	19.0969	18.0463	18.0246	18.5697	21.8548	43.3211	66.9206
	617	16.7831	18.7245	18.6137	17.6339	17.5732	18.1004	21.2868	42.0332	64.8483
	618	16.3798	18.2721	18.1722	17.2206	17.1653	17.6342	20.7542	40.8082	62.9115
	619	15.9955	17.8132	17.6972	16.7787	16.7637	17.2307	20.2189	39.6971	61.0204
	620	15.6198	17.3623	17.2565	16.315	16.2943	16.807	19.7217	38.5197	59.1224
	621	15.2335	16.9155	16.8115	15.9286	15.8686	16.371	19.1937	37.4208	57.2665
	622	14.852	16.4455	16.4275	15.5366	15.4966	15.976	18.6916	36.3895	55.3518
	623	14.4786	16.0504	16.0218	15.1113	15.1414	15.5337	18.1903	35.2686	53.5822
	624	14.1433	15.6386	15.5977	14.7147	14.7103	15.1376	17.6952	34.1847	51.9406
	625	13.7412	15.1575	15.182	14.3614	14.2877	14.7576	17.2309	33.1676	50.2738
	626	13.3744	14.8011	14.8092	14.011	13.9053	14.3621	16.7664	32.1566	48.7265
	627	13.0212	14.4549	14.412	13.6024	13.5631	13.9796	16.3093	31.1237	47.2722
	628	12.6784	14.0493	14.0596	13.2494	13.1865	13.6012	15.8616	30.2386	45.7707
	629	12.3751	13.6984	13.6984	12.9302	12.8547	13.2362	15.432	29.3664	44.3511
	630	12.0778	13.365	13.3488	12.5961	12.5269	12.8767	15.0571	28.4276	42.9133
	631	11.7616	13.0188	13.0572	12.2947	12.2125	12.5515	14.6618	27.5823	41.4956
	632	11.4143	12.6703	12.6866	11.9748	11.9191	12.2514	14.2701	26.7505	40.1129
	633	11.1281	12.3625	12.3214	11.646	11.5857	11.9195	13.9016	26.0286	38.7663
	634	10.8268	12.006	12.0112	11.3223	11.2779	11.5821	13.4971	25.2303	37.5148
	635	10.5164	11.6903	11.724	10.9915	10.9592	11.2693	13.0942	24.4072	36.344
	636	10.2469	11.3944	11.3953	10.6909	10.6719	10.9571	12.7728	23.59	35.0464
	637	9.95904	11.086	11.0487	10.4065	10.3329	10.6237	12.3867	22.8233	33.8413
	638	9.68681	10.7703	10.754	10.1107	10.0608	10.326	12.0649	22.154	32.7246
	639	9.41794	10.4612	10.4401	9.85305	9.80967	10.0455	11.7334	21.4179	31.6603
	640	9.15542	10.1313	10.1138	9.571	9.50973	9.73233	11.3784	20.7681	30.6633
	641	8.91112	9.8272	9.86837	9.29026	9.22034	9.44245	11.0503	20.1466	29.6242
	642	8.65115	9.57562	9.57539	9.02339	8.91638	9.17217	10.7092	19.534	28.6283
	643	8.39295	9.32488	9.30151	8.74159	8.67747	8.91703	10.3541	18.9418	27.5723
	644	8.17202	9.03881	9.02095	8.50851	8.45447	8.667	10.0269	18.3317	26.6102
	645	7.93868	8.7559	8.7625	8.26855	8.19595	8.39596	9.77624	17.7206	25.6974
	646	7.67682	8.52997	8.49807	8.04521	7.91133	8.17	9.48743	17.1207	24.8333
	647	7.46411	8.29257	8.23928	7.81675	7.6897	7.96212	9.18835	16.5705	23.9617
	648	7.19562	8.02277	7.9976	7.61337	7.48793	7.71489	8.90231	15.9831	23.1235
	649	6.99562	7.77171	7.76257	7.40206	7.28754	7.47247	8.63223	15.4281	22.3413
	650	6.82041	7.59123	7.56967	7.15697	7.07277	7.2545	8.45213	14.935	21.6157
supplementary figure 6B		＋ NTP, 0 mM MgCl2
		[P43]/(µM)
	wavelength (nm)	0	50	100	200	400	500	600
	370	0.334894	0.340888	0.612911	2.3362	5.54799	8.59724	9.67867
	371	0.364647	0.359926	0.619411	2.18604	5.09619	7.86291	8.84035
	372	0.395175	0.388422	0.620054	2.08965	4.75431	7.32245	8.25218
	373	0.425118	0.426795	0.633619	2.02365	4.50162	6.90653	7.79799
	374	0.452836	0.454621	0.66535	1.97663	4.33894	6.58144	7.43725
	375	0.502863	0.493905	0.701719	1.94122	4.19604	6.32194	7.13525
	376	0.560473	0.541779	0.742434	1.9205	4.07552	6.10006	6.88723
	377	0.622901	0.601703	0.795769	1.93869	4.02396	5.96519	6.73397
	378	0.684231	0.66657	0.863201	1.96572	4.01205	5.92012	6.62809
	379	0.759758	0.74307	0.935306	2.02871	4.01468	5.92494	6.60409
	380	0.840875	0.817575	1.02056	2.11467	4.07375	5.99415	6.63579
	381	0.920648	0.903489	1.10684	2.19518	4.15299	6.0652	6.71924
	382	1.01625	0.990072	1.20638	2.29801	4.26714	6.17511	6.83454
	383	1.12237	1.08628	1.29183	2.38906	4.39418	6.28105	6.94426
	384	1.20536	1.19012	1.39875	2.50634	4.51913	6.38783	7.04122
	385	1.32009	1.32235	1.52786	2.6254	4.60998	6.47259	7.13983
	386	1.46383	1.46796	1.656	2.74135	4.67737	6.55034	7.18593
	387	1.61521	1.63838	1.8036	2.84455	4.77686	6.629	7.24738
	388	1.80737	1.82746	1.96938	2.99562	4.865	6.68483	7.31533
	389	2.04242	2.06179	2.14586	3.15832	4.99522	6.76507	7.41908
	390	2.32261	2.34753	2.39274	3.39052	5.20675	6.96795	7.63136
	391	2.66775	2.67604	2.71785	3.70011	5.51248	7.3099	7.93809
	392	3.09951	3.05651	3.10397	4.1158	5.97929	7.81819	8.43718
	393	3.58067	3.5069	3.56109	4.62434	6.57808	8.45345	9.14662
	394	4.05546	3.97771	4.06292	5.22814	7.31578	9.26045	10.017
	395	4.54598	4.44324	4.54257	5.86942	8.08737	10.1859	11.0447
	396	4.98326	4.8813	4.9809	6.48567	8.93436	11.1778	12.1885
	397	5.33293	5.19048	5.37429	7.07698	9.75335	12.235	13.4378
	398	5.60493	5.4162	5.63963	7.59916	10.6282	13.3244	14.8653
	399	5.70135	5.56108	5.77803	8.14438	11.5799	14.6003	16.4141
	400	5.68547	5.61823	5.81614	8.67636	12.5822	16.0177	18.2579
	401	5.59932	5.61016	5.81227	9.28806	13.7262	17.5929	20.3733
	402	5.5268	5.5631	5.82169	10.0107	15.1315	19.552	22.9391
	403	5.48879	5.56119	5.87032	10.8935	16.8559	22.0035	26.1552
	404	5.52329	5.60968	5.99753	11.9928	19.0392	25.1129	30.2358
	405	5.60243	5.73018	6.18797	13.3969	21.687	28.9266	35.3724
	406	5.76565	5.92027	6.45336	15.1795	24.8507	33.4445	41.5437
	407	6.00544	6.18884	6.80465	17.2686	28.7136	39.0403	48.6766
	408	6.23977	6.45584	7.22744	19.6708	33.4293	45.619	57.1292
	409	6.4828	6.73682	7.67087	22.5896	38.8352	53.0089	66.8826
	410	6.71755	7.02081	8.11199	25.9807	45.1785	61.7468	78.2518
	411	7.00343	7.30689	8.61065	29.9956	52.6491	71.4117	90.9508
	412	7.28283	7.56234	9.12004	34.7357	60.9601	82.5292	105.179
	413	7.56957	7.84496	9.64022	39.9725	70.4718	94.9818	120.953
	414	7.87401	8.1208	10.1962	45.7614	80.8852	108.564	138.305
	415	8.13018	8.40602	10.822	52.1765	92.3475	123.597	158.939
	416	8.4372	8.68243	11.5102	59.2271	105.641	141.198	183.167
	417	8.73672	8.99204	12.25	67.3057	120.389	162.086	210.481
	418	9.00753	9.30316	13.0498	76.3133	136.917	184.927	240.894
	419	9.29744	9.58808	13.897	86.3197	155.313	209.705	274.104
	420	9.56341	9.92396	14.8268	97.4643	175.525	236.834	309.898
	421	9.84099	10.2446	15.8208	109.497	197.997	267.31	350.247
	422	10.132	10.5262	16.8381	122.635	222.023	299.705	393.796
	423	10.4612	10.8543	17.9155	136.907	247.228	334.164	439.922
	424	10.7545	11.1779	19.0831	152.468	274.289	369.802	490.536
	425	11.0362	11.5039	20.3349	169.507	304.369	408.741	546.406
	426	11.3299	11.7956	21.7008	187.568	337.612	454.222	605.474
	427	11.6344	12.1018	23.1385	206.923	372.826	502.176	666.12
	428	11.9481	12.3765	24.6325	227.315	410.681	551.951	730.487
	429	12.2035	12.7141	26.1959	248.964	448.696	603.26	798.513
	430	12.518	13.0454	27.8193	270.415	488.468	656.965	867.712
	431	12.8656	13.3995	29.4638	292.229	529.63	715.124	939.059
	432	13.1694	13.6779	31.2058	315.041	570.802	773.034	1014.63
	433	13.5037	13.9968	32.9904	340.376	613.163	830.427	1093.04
	434	13.8143	14.4006	34.8312	367.199	658.654	888.699	1174.31
	435	14.167	14.7701	36.8126	394.505	708.876	952.053	1261.25
	436	14.4733	15.1699	38.9635	422.687	760.052	1021.89	1355.06
	437	14.8322	15.5685	41.1324	451.524	811.076	1094.66	1452.41
	438	15.2396	15.9286	43.3563	481.663	863.553	1166.85	1553
	439	15.6937	16.3454	45.6619	513.577	918.923	1237.96	1653.17
	440	16.0917	16.8023	47.9701	545.879	974.683	1309.73	1751.48
	441	16.4917	17.3056	50.4023	578.9	1030.59	1384.48	1853.88
	442	16.932	17.7977	52.8316	611.975	1088.82	1459.3	1959.36
	443	17.3962	18.3017	55.4739	645.996	1148.6	1534.22	2066.05
	444	17.866	18.8006	58.2512	680.631	1206.92	1611.69	2172.84
	445	18.3123	19.2848	60.9022	713.654	1265.25	1687.99	2278.18
	446	18.7888	19.7707	63.5668	745.946	1320.79	1760.65	2382.24
	447	19.2173	20.2958	66.194	778.168	1374.69	1832.56	2483.28
	448	19.6324	20.85	68.7615	810.028	1428.98	1902.88	2581.71
	449	20.1405	21.4608	71.3256	841.502	1482.87	1972.7	2680.87
	450	20.6867	22.0504	73.9579	872.877	1537.4	2045.57	2780.11
	451	21.266	22.6533	76.8562	904.519	1592.78	2118.95	2882.85
	452	21.9464	23.3518	79.8853	938.237	1649.67	2194.82	2990.77
	453	22.603	24.0847	83.077	973.139	1709.41	2275.62	3101.95
	454	23.3142	24.8088	86.334	1008.41	1769.84	2360.08	3217.95
	455	24.0986	25.6416	89.5897	1045.39	1831.17	2445.18	3332.79
	456	24.8924	26.5287	92.9061	1080.91	1892.57	2524.18	3437.44
	457	25.7188	27.4293	96.0912	1114.6	1949.59	2598.06	3533.57
	458	26.5185	28.1991	98.9834	1146.8	2003.43	2670.71	3624.84
	459	27.2931	29.0115	101.8	1176.83	2053.59	2737.09	3709.12
	460	28.0536	29.9134	104.48	1204.13	2099.16	2797.16	3783.9
	461	28.7463	30.7242	106.829	1228.37	2140.29	2850.76	3851.75
	462	29.4631	31.5253	109.07	1249.95	2177.17	2894.83	3913.21
	463	30.1484	32.2825	111.183	1270.46	2209.83	2934.26	3969.24
	464	30.8816	33.0307	113.163	1287.37	2237.54	2968.29	4017.23
	465	31.5458	33.81	115.035	1301.94	2262.63	2998.27	4059.38
	466	32.1148	34.5577	116.87	1314.8	2283.54	3023.07	4095.16
	467	32.7814	35.2702	118.505	1325.23	2300.64	3044.44	4122.76
	468	33.5016	35.9758	120.139	1333.68	2312.46	3061.46	4144.62
	469	34.1429	36.6493	121.602	1340.4	2321.13	3073.82	4160.16
	470	34.7904	37.371	122.758	1344.41	2326.35	3079.36	4166.76
	471	35.4236	38.083	123.877	1347.46	2328.98	3080.59	4169.22
	472	36.0245	38.7797	124.927	1349.39	2328.63	3079.36	4167.79
	473	36.6381	39.478	125.836	1349.5	2326.69	3076	4162.89
	474	37.3472	40.1698	126.695	1348.66	2322.78	3068.59	4153.42
	475	37.9038	40.8412	127.42	1345.79	2314.74	3055.88	4137.18
	476	38.4919	41.4696	127.971	1341.67	2305.65	3041.49	4116.32
	477	39.1148	42.072	128.595	1336.67	2293.55	3026.43	4096.58
	478	39.6896	42.7491	129.056	1330.23	2280.3	3008.88	4070.56
	479	40.2752	43.4818	129.451	1323.69	2264.87	2987.22	4043.53
	480	40.8919	44.0611	129.694	1315.2	2246.71	2962.3	4014.29
	481	41.4468	44.6866	129.849	1305.08	2228.55	2937.17	3979.08
	482	41.9482	45.2894	129.816	1294.67	2209.68	2910.74	3940.34
	483	42.5314	45.8702	129.851	1283.45	2189.25	2883.52	3899.13
	484	42.9455	46.4113	129.809	1272.08	2167.18	2853.46	3856.64
	485	43.4835	46.965	129.849	1260.6	2145.02	2823.68	3813.4
	486	44.0623	47.631	129.887	1248.41	2122.87	2793.6	3771.22
	487	44.5599	48.1914	129.796	1236.29	2101.35	2762.66	3728.87
	488	45.0421	48.8041	129.753	1223.5	2078.93	2729.81	3686.16
	489	45.6743	49.3756	129.787	1211.31	2057.54	2699.59	3646.94
	490	46.2719	50.0442	129.918	1199.91	2036.19	2672.5	3609.84
	491	46.8666	50.6751	129.95	1188.68	2015.15	2643.25	3571.61
	492	47.5317	51.4059	130.034	1177.7	1995.43	2615.82	3536.95
	493	48.1375	52.2073	130.296	1168.49	1976.87	2592.01	3503.77
	494	48.7939	52.8818	130.594	1159.31	1958.8	2568.09	3471.33
	495	49.43	53.6355	130.724	1149.7	1940.58	2544.49	3440.41
	496	50.1219	54.3756	131.003	1141.6	1924.58	2522.22	3412.5
	497	50.7999	55.1427	131.232	1133.37	1908.49	2500.71	3382.98
	498	51.4738	56.0146	131.495	1124.67	1892.22	2479.45	3351.79
	499	52.2912	56.8841	131.912	1116.62	1876.4	2459	3322.12
	500	53.0369	57.7488	132.303	1107.93	1860.36	2437.72	3290.94
	501	53.7475	58.4241	132.484	1099.01	1843.29	2414.68	3258.78
	502	54.4941	59.108	132.715	1090.14	1828.31	2392.32	3227.47
	503	55.0861	59.8774	133.047	1080.21	1811.08	2369.77	3194.29
	504	55.777	60.6248	133.239	1070.83	1792.41	2346.08	3159.49
	505	56.4623	61.3291	133.443	1061.08	1774.36	2321.75	3124.51
	506	57.0407	62.1122	133.42	1050.05	1756.04	2294.89	3089.12
	507	57.5686	62.7843	133.264	1038.77	1736.11	2267.88	3052.72
	508	58.1942	63.4288	133.159	1026.98	1716.15	2240.66	3016.09
	509	58.7629	64.0202	133.003	1014.62	1694.99	2210.83	2977.77
	510	59.3724	64.578	132.81	1002.82	1672.78	2180.61	2940.28
	511	59.8295	65.0821	132.569	990.372	1649.73	2150.25	2900.46
	512	60.2322	65.5472	132.075	977.255	1625.92	2118.83	2858.67
	513	60.712	66.029	131.81	964.374	1602.21	2088.76	2816.73
	514	61.0583	66.4479	131.378	950.689	1577.71	2057.07	2774.2
	515	61.383	66.8793	130.721	937.152	1553.12	2025.58	2730.99
	516	61.7773	67.3097	130.28	923.183	1527.42	1993.34	2686.25
	517	62.0789	67.6239	129.762	909.143	1501.39	1959.88	2641.08
	518	62.3479	67.9403	129.278	895.478	1476.31	1927.15	2595.81
	519	62.54	68.1878	128.508	881.613	1450.75	1893.45	2548.47
	520	62.7645	68.4882	127.806	867.162	1425.59	1861.08	2500.53
	521	62.9647	68.6129	126.985	851.718	1400.36	1825.77	2451.78
	522	63.097	68.7072	126.145	835.893	1375.67	1790.41	2403.79
	523	63.2152	68.9168	125.228	820.564	1351	1756.14	2355.66
	524	63.3097	69.0173	124.215	805.11	1324.81	1720.94	2309.05
	525	63.2999	69.0543	123.153	789.911	1298.61	1686.06	2262.64
	526	63.2882	69.0551	122.105	774.534	1271.79	1650.59	2216.37
	527	63.3153	68.9883	121.189	759.587	1244.82	1615.75	2171.44
	528	63.2977	69.0065	120.071	744.293	1217.87	1580.42	2126.08
	529	63.2611	68.8834	118.963	729.527	1192.24	1545.68	2082.12
	530	63.1108	68.7575	117.846	714.985	1166.72	1511.58	2036.24
	531	63.0244	68.7472	116.682	700.467	1141.62	1479.14	1990.8
	532	62.8838	68.6487	115.578	686.065	1116.95	1447.54	1946.77
	533	62.7428	68.4906	114.425	671.519	1092.71	1416.08	1905.26
	534	62.5099	68.2776	113.299	657.468	1069.46	1385.77	1863.84
	535	62.3745	68.0381	112.244	643.751	1047.2	1356.45	1820.7
	536	62.1471	67.7465	110.968	630.14	1023.3	1326.11	1778.13
	537	61.8661	67.4941	109.68	616.562	998.635	1295.34	1737.28
	538	61.5496	67.1281	108.471	603.492	974.691	1263.97	1696.4
	539	61.2416	66.7971	107.205	590.9	952.177	1233.25	1656.51
	540	60.861	66.4438	105.846	577.394	930.62	1203.69	1616.99
	541	60.1191	65.6349	103.8	557.164	897.463	1159.13	1557.9
	542	59.8012	65.2166	102.413	543.75	876.793	1132.03	1519.1
	543	59.4155	64.7981	101.23	530.908	855.875	1104.31	1480.85
	544	58.989	64.4329	99.9841	518.419	835.121	1076.73	1442.4
	545	58.5663	63.9966	98.6875	506.107	814.846	1051.19	1405.94
	546	58.1538	63.5449	97.3673	494.227	794.61	1025.78	1369.82
	547	57.7329	63.1147	95.9954	482.589	773.953	999.856	1332.82
	548	57.2651	62.53	94.5858	471.387	754.219	973.2	1297.09
	549	56.7642	61.9542	93.252	460.292	734.838	947.115	1263.14
	550	56.3082	61.4548	91.8918	449.453	715.505	921.615	1230.29
	551	55.8481	60.9092	90.5455	438.465	697.094	896.913	1198.04
	552	55.2275	60.4199	89.2382	427.483	679.541	873.241	1166.34
	553	54.6809	59.8201	87.9278	416.637	662.07	850.926	1135.82
	554	54.1368	59.2543	86.4787	405.653	644.867	828.777	1105.43
	555	53.5837	58.6359	85.1796	395.027	627.535	806.138	1074.17
	556	52.9458	57.9795	83.9852	384.973	610.327	784.207	1043.57
	557	52.3736	57.3238	82.6216	375.18	593.995	762.506	1013.34
	558	51.7274	56.5921	81.1945	365.46	577.322	742.308	984.23
	559	51.1079	55.9499	79.794	355.948	562.076	722.145	958.217
	560	50.5483	55.2838	78.634	346.516	547.207	701.768	930.604
	561	49.9489	54.555	77.365	337.135	531.827	681.851	902.871
	562	49.3343	53.8758	75.8601	327.876	516.74	662.14	876.225
	563	48.7054	53.0978	74.5018	318.735	502.386	642.632	849.965
	564	48.0869	52.3856	73.2333	309.784	488.153	624.109	824.953
	565	47.3992	51.6839	71.9261	301.175	474.174	605.909	800.378
	566	46.7353	51.0868	70.6384	293.005	460.525	588.26	776.85
	567	46.1174	50.3904	69.2986	284.758	447.052	570.848	753.733
	568	45.4371	49.7078	67.9638	276.428	433.562	553.666	730.69
	569	44.7582	48.9982	66.7244	268.542	420.616	536.265	708.074
	570	44.1457	48.3383	65.3834	260.924	408.516	519.727	687.929
	571	43.4965	47.6098	64.1171	253.457	396.065	503.724	667.664
	572	42.87	46.8096	62.883	246.286	384.253	488.102	646.819
	573	42.1998	46.1567	61.6821	239.483	373.282	473.475	627.052
	574	41.5158	45.357	60.648	232.856	362.014	459.347	607.947
	575	40.8381	44.6732	59.5568	226.519	351.009	444.896	589.498
	576	40.1256	43.974	58.3537	220.266	340.02	430.922	571.407
	577	39.4813	43.1853	57.1122	213.679	329.688	417.639	553.358
	578	38.8893	42.4707	56.0011	207.402	319.482	404.812	535.961
	579	38.2396	41.8091	54.9572	201.637	309.784	392.813	519.226
	580	37.6012	41.1401	53.8447	195.718	300.702	381.197	502.617
	581	36.9785	40.4282	52.822	189.906	291.826	369.753	486.629
	582	36.3635	39.7724	51.7819	184.433	283.343	359.031	471.423
	583	35.8359	39.1037	50.6444	179.19	275.141	348.292	457.165
	584	35.2477	38.4153	49.5548	173.905	266.671	337.552	442.972
	585	34.4739	37.7843	48.5424	168.887	258.712	327.048	429.391
	586	33.939	37.0935	47.5879	163.924	251.118	316.419	416.495
	587	33.3572	36.4161	46.557	159.319	243.571	306.741	403.781
	588	32.7562	35.7547	45.551	154.681	235.996	297.656	391.129
	589	32.1664	35.1732	44.59	150.364	228.665	288.129	378.85
	590	31.6111	34.5249	43.6701	146.047	221.706	279.15	367.011
	591	31.0195	33.806	42.7801	141.749	215.016	270.494	355.422
	592	30.4076	33.2328	41.8661	137.518	208.636	261.655	344.84
	593	29.8332	32.6186	40.9917	133.565	201.895	253.665	334.116
	594	29.279	32.0357	40.0861	129.871	195.411	245.948	323.259
	595	28.678	31.3659	39.0884	125.984	189.188	237.934	312.531
	596	28.1045	30.7264	38.2019	122.036	183.015	230.218	302.156
	597	27.563	30.1415	37.3906	118.294	177.533	222.763	291.805
	598	27.0139	29.569	36.5381	114.611	172.196	215.677	281.922
	599	26.4818	28.9236	35.6477	111.049	166.512	209.193	272.653
	600	25.9239	28.271	34.8556	107.667	160.984	202.3	263.505
	601	25.3637	27.6679	34.021	104.288	155.537	195.395	254.67
	602	24.8381	27.1156	33.2596	100.918	150.444	189.04	246.391
	603	24.2477	26.5015	32.4646	97.7041	145.485	182.785	238.406
	604	23.6706	25.9443	31.6362	94.4427	140.664	176.608	230.467
	605	23.1799	25.342	30.8469	91.4122	135.981	170.553	222.769
	606	22.6447	24.7995	30.0287	88.568	131.552	164.953	215.248
	607	22.1691	24.2521	29.2045	85.78	127.11	159.326	207.733
	608	21.6796	23.677	28.4916	83.0565	122.977	153.903	200.425
	609	21.1765	23.1437	27.7767	80.3737	118.996	148.548	193.279
	610	20.694	22.5999	27.1068	77.8687	115.023	143.249	186.392
	611	20.231	22.0981	26.4691	75.4168	111.124	138.233	180.005
	612	19.7731	21.6278	25.8323	72.934	107.231	133.264	173.863
	613	19.3172	21.1149	25.1179	70.4954	103.562	128.548	167.866
	614	18.8336	20.5874	24.4842	68.0991	100.046	124.142	161.81
	615	18.3649	20.021	23.8837	65.7802	96.7256	119.964	155.99
	616	17.9465	19.5459	23.2609	63.5639	93.4332	115.869	150.578
	617	17.4965	19.1548	22.6083	61.5641	90.3269	111.828	145.371
	618	17.0966	18.722	21.9892	59.5011	87.4283	107.997	140.22
	619	16.6653	18.2311	21.4378	57.496	84.444	104.394	135.253
	620	16.2767	17.773	20.8885	55.6618	81.4028	100.685	130.497
	621	15.8775	17.3127	20.3288	53.8949	78.6379	97.3483	125.868
	622	15.5385	16.8989	19.8009	52.1634	75.819	93.9069	121.283
	623	15.1151	16.4399	19.2745	50.4626	73.0273	90.4962	117.05
	624	14.7157	16.0401	18.7088	48.7837	70.4241	87.2422	112.764
	625	14.3203	15.6225	18.2011	47.1284	67.8983	84.0401	108.567
	626	13.9665	15.2102	17.7009	45.5221	65.4288	80.9719	104.521
	627	13.6393	14.8609	17.1946	43.956	63.1634	78.0429	100.778
	628	13.2754	14.4701	16.7322	42.404	60.9528	75.1948	97.1902
	629	12.9235	14.0892	16.2974	40.9521	58.8145	72.4613	93.6564
	630	12.5775	13.6961	15.8484	39.5249	56.7933	69.8556	90.3952
	631	12.2371	13.3707	15.403	38.1877	54.8465	67.252	87.2381
	632	11.9406	13.004	14.9896	36.8931	52.8859	64.8071	84.1877
	633	11.6215	12.6767	14.6116	35.6785	51.0584	62.5305	81.2541
	634	11.3005	12.3384	14.1323	34.4208	49.2688	60.274	78.1895
	635	10.9998	12.0064	13.6977	33.1396	47.4739	57.9369	75.1666
	636	10.6783	11.6664	13.3339	32.0242	45.6592	55.7559	72.4003
	637	10.394	11.3344	12.9183	30.9338	44.0059	53.7236	69.7634
	638	10.1164	11.0243	12.5366	29.8656	42.4608	51.9755	67.2087
	639	9.82155	10.7101	12.2051	28.755	40.8992	50.0658	64.6424
	640	9.52949	10.39	11.8624	27.7073	39.3692	48.1607	62.1198
	641	9.29006	10.0995	11.5247	26.7206	37.882	46.3259	59.6835
	642	9.05878	9.85186	11.1892	25.7862	36.4889	44.5176	57.4113
	643	8.80856	9.58533	10.8769	24.8901	35.1436	42.7424	55.3708
	644	8.52368	9.28782	10.5438	24.0155	33.8624	41.1105	53.1811
	645	8.25769	9.02513	10.1988	23.182	32.5642	39.5176	51.0785
	646	8.01352	8.77204	9.90016	22.3427	31.2404	37.9825	49.0119
	647	7.81532	8.52215	9.57842	21.5431	30.0841	36.6292	47.0636
	648	7.57595	8.30554	9.32729	20.7333	29.0037	35.2618	45.2541
	649	7.34021	8.03906	9.01462	19.9872	27.8912	33.9766	43.4655
	650	7.15204	7.80554	8.7225	19.2965	26.885	32.7874	41.7691
supplementary_fig6C		– NTP, 25 mM MgCl2
		[P43]/(µM)
	wavelength (nm)	0	50	100	200	300	400	600	800
	370	0.460489	0.394567	0.435045	0.524983	0.624566	0.69387	0.957074	1.30504
	371	0.498505	0.425568	0.481774	0.559881	0.660894	0.730255	0.994044	1.33688
	372	0.534985	0.466792	0.528005	0.602672	0.705894	0.762651	1.03713	1.36988
	373	0.564739	0.514931	0.566309	0.641115	0.74484	0.816014	1.08719	1.41081
	374	0.606482	0.575329	0.611815	0.692705	0.79744	0.877811	1.13767	1.47581
	375	0.658488	0.63219	0.677921	0.752084	0.86194	0.938711	1.1938	1.53838
	376	0.728748	0.707184	0.748555	0.824906	0.938009	1.00166	1.27065	1.62348
	377	0.805033	0.785476	0.829971	0.914409	1.01896	1.08868	1.3494	1.72823
	378	0.909049	0.884144	0.934945	1.00282	1.12911	1.19236	1.43913	1.82592
	379	1.01347	0.98514	1.0396	1.09973	1.23593	1.30321	1.54161	1.93114
	380	1.11407	1.09957	1.1537	1.21059	1.3328	1.41452	1.66431	2.06533
	381	1.23705	1.21814	1.28442	1.35021	1.45375	1.52837	1.78017	2.1949
	382	1.36563	1.35323	1.41108	1.48894	1.59941	1.65513	1.90103	2.35551
	383	1.51447	1.50737	1.55702	1.62737	1.75562	1.80653	2.06166	2.51041
	384	1.66834	1.6736	1.70851	1.76542	1.90853	1.96271	2.2185	2.66745
	385	1.83012	1.83221	1.84463	1.9212	2.0588	2.14951	2.36371	2.8256
	386	2.00853	2.00566	2.02514	2.13218	2.22688	2.34511	2.52438	3.03946
	387	2.2106	2.21828	2.24665	2.34111	2.44901	2.57057	2.71438	3.26748
	388	2.44446	2.4412	2.49156	2.59159	2.68241	2.81944	2.92949	3.49393
	389	2.69653	2.71205	2.76429	2.89744	2.93366	3.0959	3.17752	3.79203
	390	3.01861	3.03923	3.07535	3.24455	3.24819	3.44113	3.49378	4.10471
	391	3.41519	3.41747	3.50164	3.64622	3.64181	3.84851	3.88297	4.51012
	392	3.88649	3.90271	3.99128	4.09748	4.09351	4.2722	4.3188	5.03727
	393	4.42026	4.44129	4.52504	4.62481	4.61161	4.75655	4.83386	5.58948
	394	4.97791	5.03701	5.08687	5.17221	5.20672	5.32152	5.40059	6.20184
	395	5.56593	5.61545	5.66387	5.68536	5.79459	5.86377	5.95255	6.86941
	396	6.11156	6.12843	6.19352	6.19421	6.31145	6.35565	6.4662	7.51541
	397	6.55952	6.56864	6.57871	6.66243	6.7265	6.75424	6.88718	8.0966
	398	6.91053	6.90522	6.92565	6.99233	7.03914	7.06622	7.21823	8.61395
	399	7.11425	7.13451	7.15053	7.17713	7.27103	7.26756	7.42189	9.02293
	400	7.23633	7.2393	7.26625	7.29885	7.37405	7.38824	7.52756	9.37381
	401	7.30769	7.30483	7.34617	7.37158	7.41553	7.45664	7.59122	9.72212
	402	7.37432	7.37487	7.42061	7.41136	7.44632	7.49962	7.68886	10.1457
	403	7.47126	7.46535	7.52733	7.49815	7.54185	7.56168	7.79984	10.6922
	404	7.63081	7.63427	7.70132	7.65176	7.69237	7.68484	7.96825	11.3438
	405	7.85703	7.90446	7.92115	7.87804	7.90033	7.8813	8.25566	12.1563
	406	8.16748	8.23255	8.23041	8.17091	8.17641	8.20607	8.64484	13.1443
	407	8.54597	8.5797	8.61671	8.4978	8.51754	8.52926	9.05253	14.2933
	408	8.94527	8.95572	9.01056	8.85025	8.86541	8.89376	9.50464	15.6705
	409	9.32417	9.3263	9.38147	9.21257	9.2569	9.28123	9.9835	17.2409
	410	9.7349	9.7088	9.7568	9.61671	9.64384	9.61538	10.5164	18.9816
	411	10.134	10.1111	10.2156	10.0037	9.99187	10.0153	11.0657	20.8286
	412	10.5357	10.5201	10.6123	10.3835	10.3669	10.4061	11.6114	22.8773
	413	10.9406	10.9156	10.9802	10.7596	10.7549	10.745	12.1526	25.2647
	414	11.3021	11.2828	11.3597	11.0955	11.1355	11.1044	12.7667	27.8492
	415	11.6662	11.6635	11.7359	11.5004	11.5218	11.4779	13.4276	30.6197
	416	12.0834	12.0385	12.1691	11.9246	11.8663	11.8404	14.127	33.6517
	417	12.5011	12.4546	12.5505	12.2791	12.2324	12.2271	14.9306	37.232
	418	12.9156	12.8817	12.9417	12.6318	12.5875	12.5393	15.8009	41.4
	419	13.3363	13.2794	13.3561	13.0114	12.9325	12.8919	16.6495	45.9533
	420	13.7418	13.7037	13.7493	13.3641	13.3286	13.3151	17.6004	50.8971
	421	14.1457	14.0854	14.1121	13.7088	13.7022	13.6849	18.6496	56.3306
	422	14.5704	14.4301	14.4982	14.1263	14.0886	14.0997	19.7557	62.2898
	423	15.0095	14.8359	14.9069	14.5063	14.4457	14.5435	20.9313	68.8587
	424	15.3924	15.2483	15.3382	14.903	14.807	14.9454	22.1565	75.9683
	425	15.8275	15.6625	15.7511	15.2545	15.2025	15.3193	23.5799	83.4205
	426	16.2694	16.0596	16.1733	15.6352	15.6256	15.7493	25.0668	91.3186
	427	16.6453	16.4367	16.607	16.0573	15.9934	16.1462	26.5953	100.334
	428	17.0728	16.8429	16.9813	16.4337	16.3208	16.5277	28.204	110.261
	429	17.4623	17.2344	17.3928	16.8013	16.6497	16.9786	29.9524	120.536
	430	17.864	17.5725	17.7883	17.1918	17.0855	17.4359	31.6877	131.592
	431	18.305	17.9395	18.2135	17.5728	17.4688	17.8441	33.4531	143.065
	432	18.7175	18.3422	18.6124	17.9594	17.8369	18.2817	35.3717	155.309
	433	19.1151	18.7475	19.0118	18.324	18.1769	18.7205	37.4724	168.243
	434	19.584	19.145	19.4341	18.7261	18.5783	19.1834	39.8322	181.002
	435	20.0392	19.5609	19.8179	19.083	18.972	19.7187	42.1805	194.478
	436	20.4945	20.0176	20.2132	19.4737	19.3977	20.2581	44.5881	209.685
	437	20.9902	20.4645	20.6526	19.8718	19.7767	20.7591	47.2133	225.986
	438	21.4964	20.9291	21.1583	20.2823	20.2007	21.2865	49.9526	242.514
	439	22.0047	21.3587	21.6455	20.7383	20.6587	21.8854	52.8266	259.523
	440	22.5167	21.8289	22.0862	21.2512	21.1144	22.4427	55.7713	276.894
	441	23.0022	22.3302	22.5459	21.7269	21.5551	23.0432	58.8146	294.792
	442	23.5717	22.8269	23.0535	22.2168	22.0829	23.6844	62.0961	313.739
	443	24.092	23.3158	23.583	22.7342	22.5933	24.2987	65.555	332.83
	444	24.6645	23.7854	24.1529	23.2374	23.0609	24.9484	69.1976	352.546
	445	25.2043	24.2657	24.7013	23.6747	23.5662	25.6039	72.8989	373.02
	446	25.7089	24.8014	25.2603	24.1229	24.0822	26.2311	76.4512	393.027
	447	26.1746	25.2888	25.7007	24.5634	24.5684	26.8919	80.0613	412.642
	448	26.7149	25.7411	26.2262	25.0613	25.0753	27.5898	83.6985	432.52
	449	27.2922	26.2845	26.7798	25.55	25.6062	28.2888	87.4802	452.504
	450	27.8038	26.8541	27.3443	26.0397	26.136	29.0189	91.403	473.703
	451	28.4219	27.5177	27.9892	26.6738	26.7442	29.8004	95.5189	495.883
	452	29.2062	28.1885	28.6844	27.3349	27.5028	30.7252	99.9987	518.539
	453	29.9621	28.915	29.4628	28.0314	28.1906	31.6738	104.542	542.287
	454	30.7811	29.6572	30.3004	28.8513	28.9796	32.6849	109.337	566.379
	455	31.7266	30.471	31.2481	29.7183	29.8043	33.6549	114.117	591.403
	456	32.652	31.3065	32.1737	30.5853	30.6974	34.7758	118.822	616.146
	457	33.5207	32.2322	33.0242	31.3958	31.5831	35.8219	123.329	639.449
	458	34.3802	33.0818	33.8911	32.1719	32.471	36.8165	127.988	662.581
	459	35.2849	33.8271	34.7343	33.0107	33.3448	37.8349	132.466	685.448
	460	36.0594	34.6013	35.5115	33.7657	34.1264	38.8312	136.574	707.271
	461	36.7796	35.3556	36.2441	34.4652	34.9104	39.7956	140.301	727.787
	462	37.5178	36.133	36.9595	35.1451	35.7439	40.7057	144.2	746.52
	463	38.2159	36.8615	37.7264	35.8119	36.5191	41.6666	147.735	763.452
	464	38.9478	37.5064	38.312	36.4817	37.2315	42.4626	150.858	779.065
	465	39.7025	38.157	38.9772	37.1804	37.8569	43.3121	153.87	794.045
	466	40.4188	38.8266	39.7085	37.8477	38.5407	44.2243	156.757	808.36
	467	41.077	39.4092	40.378	38.4554	39.2538	45.049	159.703	821.515
	468	41.7901	40.0609	41.0142	39.145	39.9416	45.8073	162.046	832.71
	469	42.4124	40.6496	41.6924	39.7336	40.6363	46.504	164.188	842.34
	470	43.0118	41.2831	42.3236	40.243	41.2148	47.2285	166.557	850.579
	471	43.6029	41.8533	42.9043	40.8277	41.7872	47.9688	168.815	857.807
	472	44.2516	42.4864	43.5367	41.4219	42.3636	48.6748	170.799	864.346
	473	44.7252	43.0496	44.1554	42.043	43.0246	49.4788	172.622	870.483
	474	45.357	43.6449	44.6862	42.5714	43.6511	50.1583	174.367	875.563
	475	45.8915	44.2412	45.3138	43.1566	44.2547	50.8623	175.753	879.268
	476	46.5166	44.8002	45.8654	43.7757	44.8452	51.4933	177.04	882.233
	477	47.0183	45.3766	46.4328	44.3304	45.3753	52.1428	178.256	884.091
	478	47.5059	45.946	46.9787	44.9109	45.9002	52.7237	179.331	885.456
	479	47.9905	46.5505	47.3977	45.4199	46.4699	53.2318	180.092	885.664
	480	48.5559	47.0899	47.896	45.9007	46.9897	53.8583	180.66	884.977
	481	49.0593	47.554	48.4353	46.3948	47.5029	54.446	181.304	883.642
	482	49.5213	47.987	48.8377	46.8496	47.9598	54.9531	181.774	881.497
	483	49.9888	48.3793	49.4291	47.3166	48.4655	55.5141	182.04	878.712
	484	50.4907	48.8851	49.9062	47.777	48.9962	55.9572	182.037	875.219
	485	50.9574	49.4318	50.3385	48.2611	49.5299	56.4172	182.245	871.595
	486	51.5414	49.9953	50.8114	48.6966	49.9391	56.9231	182.573	868.204
	487	51.9115	50.5751	51.3247	49.1926	50.368	57.5263	182.655	864.435
	488	52.3262	50.9583	51.8395	49.7113	50.9011	58.0121	182.494	860.351
	489	52.9377	51.4691	52.4217	50.2822	51.4738	58.5511	182.667	856.657
	490	53.5129	52.0379	53.0263	50.8268	52.054	59.1778	182.8	853.104
	491	54.0021	52.6438	53.5393	51.3461	52.7124	59.7993	182.926	849.417
	492	54.6079	53.3556	54.1212	51.9973	53.3677	60.3595	183.086	846.037
	493	55.2296	53.9798	54.8065	52.6243	53.9164	60.9148	183.348	842.942
	494	55.7124	54.5587	55.4244	53.2489	54.6255	61.5822	183.632	840.088
	495	56.4158	55.2041	56.0099	53.9048	55.2209	62.203	184.058	837.326
	496	57.0847	55.9885	56.6936	54.7038	55.9751	63.0587	184.69	834.683
	497	57.7995	56.7733	57.4572	55.4079	56.6951	63.8362	184.957	831.74
	498	58.5856	57.3795	58.1517	56.1107	57.4073	64.5166	185.178	829.18
	499	59.2714	58.0396	58.8396	56.8877	58.1562	65.2679	185.438	826.961
	500	60.0168	58.8094	59.6418	57.5695	58.8431	66.0199	185.892	824.06
	501	60.7966	59.5982	60.3253	58.2721	59.5565	66.7131	186.364	820.625
	502	61.5388	60.3812	60.9994	58.9549	60.2544	67.4609	186.587	817.291
	503	62.2441	61.0896	61.8255	59.5824	60.9654	67.9808	186.771	813.501
	504	62.9068	61.8054	62.4892	60.2025	61.5569	68.6429	186.801	808.979
	505	63.4489	62.4464	63.2291	60.8571	62.303	69.2857	186.755	804.781
	506	64.0455	63.0284	63.7771	61.4682	62.9286	69.89	186.618	800.171
	507	64.6805	63.6563	64.4068	62.0932	63.4757	70.4664	186.366	794.881
	508	65.1716	64.2221	65.0165	62.6328	64.0919	71.1162	186.088	789.452
	509	65.7655	64.7957	65.5201	63.1276	64.6214	71.6392	185.679	783.021
	510	66.2255	65.3484	66.02	63.7491	65.1634	72.1284	185.241	776.826
	511	66.5624	65.7507	66.4593	64.2517	65.6159	72.5409	184.519	770.018
	512	66.9558	66.1206	66.9599	64.6508	66.0795	72.8391	183.705	762.517
	513	67.3687	66.591	67.3064	65.1404	66.4632	73.1908	183.175	755.606
	514	67.6673	66.9956	67.6601	65.4715	66.7702	73.4052	182.293	747.723
	515	67.9685	67.2581	67.9532	65.7705	67.2151	73.7318	181.274	739.061
	516	68.3218	67.5638	68.1914	66.0537	67.4955	74.038	180.327	730.149
	517	68.6252	67.8967	68.5503	66.3479	67.6546	74.2706	179.027	721.237
	518	68.8446	68.1471	68.8196	66.7043	67.9831	74.4391	177.907	712.165
	519	69.0717	68.3932	68.9888	66.8844	68.2082	74.4708	176.798	702.592
	520	69.3038	68.5596	69.1831	67.0391	68.379	74.5813	175.427	693.467
	521	69.4027	68.6724	69.3395	67.0933	68.4749	74.6229	174.124	683.556
	522	69.4265	68.8081	69.5283	67.1541	68.6869	74.7424	172.748	673.773
	523	69.4966	68.8802	69.6073	67.3273	68.7436	74.7747	171.203	663.912
	524	69.5979	68.9747	69.6093	67.4625	68.7584	74.7092	169.588	653.953
	525	69.5805	69.0174	69.6694	67.4355	68.7472	74.6105	168.146	644.188
	526	69.5373	69.0381	69.6849	67.4107	68.7219	74.4654	166.4	633.757
	527	69.4491	69.0419	69.6293	67.4463	68.6948	74.3535	164.706	623.347
	528	69.3765	68.876	69.4415	67.3656	68.6267	74.0979	162.973	612.562
	529	69.2523	68.7977	69.3872	67.2539	68.5412	73.9222	161.221	602.262
	530	69.0954	68.6758	69.2243	67.0863	68.4281	73.7387	159.434	591.634
	531	68.9198	68.5668	69.0798	66.9732	68.3128	73.5868	157.646	581.208
	532	68.7017	68.3219	68.9017	66.8675	68.0492	73.2728	155.81	570.625
	533	68.47	68.1604	68.7484	66.6737	67.7945	72.9254	154.052	560.525
	534	68.1865	67.9013	68.4603	66.425	67.5559	72.6359	152.127	550.107
	535	67.993	67.6489	68.1992	66.134	67.3476	72.274	150.292	540.045
	536	67.7469	67.3549	67.9319	65.8604	67.0976	71.9097	148.34	530.105
	537	67.3707	67.081	67.6122	65.6068	66.6836	71.5083	146.375	519.612
	538	67.0569	66.7718	67.2922	65.2548	66.3441	71.1305	144.422	509.204
	539	66.6449	66.4104	66.94	64.925	66.0183	70.6703	142.425	499.111
	540	66.2542	66.0654	66.5596	64.6411	65.7262	70.2465	140.342	489.472
	541	65.3282	65.2266	65.5976	63.7529	64.7877	69.2201	136.579	471.359
	542	64.9226	64.7973	65.2551	63.3417	64.3839	68.6135	134.655	462.07
	543	64.5527	64.3979	64.8861	62.8914	63.9347	68.1183	132.775	452.589
	544	64.0731	63.9735	64.4735	62.4785	63.5406	67.5883	130.676	443.41
	545	63.5682	63.4312	63.9223	62.0909	63.0686	67.0701	128.656	434.282
	546	63.1004	62.917	63.4473	61.5976	62.4736	66.5476	126.73	425.395
	547	62.6863	62.4403	62.9452	61.04	62.0885	65.9311	124.729	416.1
	548	62.1478	61.9929	62.4378	60.5249	61.5188	65.3919	122.773	407.053
	549	61.5671	61.4399	61.9422	60.0186	60.9667	64.802	120.946	398.593
	550	61.0157	60.8387	61.289	59.5107	60.4397	64.1589	119.031	390.094
	551	60.4312	60.3034	60.7091	58.9698	59.8418	63.5076	117.022	381.209
	552	59.8806	59.6987	60.0752	58.3912	59.2373	62.7637	114.947	372.853
	553	59.3456	59.1885	59.4962	57.901	58.675	62.0701	113.056	364.576
	554	58.6905	58.5801	58.9673	57.2518	58.0948	61.4289	111.18	356.058
	555	58.0131	58.0113	58.3546	56.7053	57.4538	60.694	109.283	347.873
	556	57.3682	57.4049	57.6542	56.0995	56.909	59.9705	107.246	339.627
	557	56.7064	56.8013	57.0478	55.404	56.2027	59.1916	105.287	331.34
	558	56.0556	56.1451	56.4294	54.7864	55.5169	58.5092	103.374	322.994
	559	55.3637	55.4664	55.7235	54.151	54.9217	57.8357	101.451	314.88
	560	54.751	54.8251	55.0363	53.5063	54.2648	57.0394	99.7668	306.965
	561	54.0842	54.1241	54.3949	52.7975	53.5969	56.283	97.9739	299.254
	562	53.341	53.4087	53.6879	52.1468	52.9289	55.4625	96.0218	291.556
	563	52.6183	52.6932	52.8888	51.4847	52.2123	54.7324	94.048	283.894
	564	51.923	51.9739	52.2318	50.8349	51.5411	54.0526	92.1079	276.309
	565	51.2295	51.2252	51.4872	50.1244	50.7353	53.3038	90.3929	269.225
	566	50.5197	50.504	50.7958	49.4163	50.0354	52.5148	88.55	262.252
	567	49.8206	49.8789	50.0513	48.7046	49.3754	51.7479	86.8401	255.66
	568	49.0229	49.1078	49.3664	47.9752	48.6198	50.8885	85.0212	249.176
	569	48.3094	48.3023	48.5708	47.2355	47.8539	50.0894	83.1872	242.498
	570	47.6291	47.5776	47.867	46.5158	47.2035	49.3131	81.3583	236.43
	571	46.8932	46.8597	47.1307	45.7894	46.4758	48.4851	79.6945	230.519
	572	46.1546	46.1815	46.4185	45.151	45.7565	47.7539	78.044	224.345
	573	45.5321	45.4884	45.7549	44.529	45.1066	47.0309	76.369	218.23
	574	44.779	44.8175	45.0989	43.8967	44.3757	46.2958	74.841	212.38
	575	44.072	44.1216	44.3737	43.1638	43.6787	45.5459	73.248	206.792
	576	43.3746	43.436	43.627	42.4724	42.9775	44.7692	71.6954	201.478
	577	42.6556	42.7904	42.8944	41.6735	42.2765	44.0435	70.1906	196.077
	578	42.0227	42.1047	42.2362	41.0091	41.5798	43.2588	68.709	190.7
	579	41.2794	41.3672	41.6191	40.3502	40.8343	42.4765	67.3275	185.564
	580	40.6701	40.6896	40.9303	39.6699	40.2437	41.8149	65.9198	180.272
	581	40.0065	40.003	40.2429	38.9774	39.5445	41.0513	64.4534	175.388
	582	39.3428	39.259	39.4898	38.3514	38.838	40.368	62.9682	170.762
	583	38.636	38.6393	38.8162	37.7116	38.1403	39.689	61.5476	165.98
	584	37.9072	37.9626	38.1333	37.0221	37.478	39.0074	60.1581	161.2
	585	37.2363	37.2629	37.4359	36.4488	36.8485	38.2553	58.8818	156.403
	586	36.5817	36.6496	36.7396	35.8222	36.1765	37.5192	57.5836	151.913
	587	35.895	36.0095	36.046	35.1248	35.4988	36.787	56.3471	147.608
	588	35.2528	35.2915	35.4309	34.4335	34.9006	36.1365	55.0702	143.463
	589	34.6651	34.7061	34.7963	33.8597	34.2553	35.475	53.7849	139.544
	590	34.054	34.0445	34.171	33.2554	33.6327	34.8911	52.5117	135.742
	591	33.3923	33.3504	33.5473	32.6308	33.0083	34.2203	51.2546	132.009
	592	32.7509	32.7658	32.9285	32.0581	32.3402	33.5439	50.0509	128.372
	593	32.1482	32.144	32.3278	31.452	31.7476	32.9044	48.8415	124.862
	594	31.4875	31.5826	31.769	30.824	31.1332	32.2122	47.6785	121.291
	595	30.8955	30.9975	31.1431	30.2291	30.4937	31.5091	46.559	117.595
	596	30.3016	30.3937	30.5248	29.5596	29.9709	30.8421	45.4374	114.504
	597	29.7155	29.7508	29.8593	28.9908	29.4445	30.2161	44.3635	111.601
	598	29.114	29.1018	29.2182	28.4446	28.8287	29.6236	43.3204	108.341
	599	28.4881	28.4605	28.6523	27.8402	28.2376	29.0555	42.2838	105.072
	600	27.9186	27.8808	28.0176	27.2407	27.619	28.4032	41.2103	101.947
	601	27.3614	27.3307	27.4213	26.6389	27.0666	27.7234	40.1371	98.7004
	602	26.7782	26.7383	26.8806	26.0587	26.4479	27.1559	39.1128	95.5968
	603	26.2234	26.1587	26.2873	25.5095	25.8452	26.5925	38.114	92.5169
	604	25.6024	25.5424	25.7005	24.969	25.2197	26.0352	37.1172	89.6136
	605	24.9804	25.0022	25.1282	24.454	24.6068	25.4512	36.1534	86.7616
	606	24.3777	24.4597	24.5191	23.8518	24.0805	24.8604	35.1786	83.9075
	607	23.7794	23.9466	23.9663	23.3346	23.5346	24.2151	34.2366	81.2538
	608	23.244	23.3701	23.3682	22.8549	23.0055	23.6548	33.3527	78.7443
	609	22.7437	22.8069	22.8616	22.347	22.4244	23.1194	32.4974	76.2463
	610	22.2294	22.2707	22.3514	21.8501	21.8947	22.5963	31.6309	73.746
	611	21.7625	21.7603	21.8541	21.3111	21.4292	22.0687	30.7519	71.5469
	612	21.2521	21.2729	21.3965	20.8157	20.9522	21.5686	29.9169	69.36
	613	20.7453	20.7708	20.863	20.3732	20.4871	21.0584	29.0997	67.2625
	614	20.2223	20.2378	20.336	19.894	20.0197	20.5123	28.2413	65.2424
	615	19.7328	19.794	19.8819	19.4003	19.5596	19.9779	27.4603	63.1851
	616	19.3054	19.3293	19.4044	18.9376	19.1021	19.5085	26.7381	61.2927
	617	18.8687	18.8432	18.8881	18.4728	18.6187	19.0044	26.0404	59.3057
	618	18.4012	18.3047	18.4163	17.9881	18.1255	18.513	25.2796	57.3833
	619	17.9569	17.8707	17.9654	17.542	17.7285	18.0792	24.6075	55.5451
	620	17.4889	17.4647	17.5106	17.0888	17.2397	17.6145	23.964	53.7111
	621	17.0566	17.0497	17.1088	16.6442	16.7869	17.1781	23.3105	51.892
	622	16.6544	16.6668	16.6908	16.2169	16.3414	16.7451	22.6056	50.0365
	623	16.212	16.238	16.2474	15.8316	15.8993	16.3082	21.9358	48.4225
	624	15.7831	15.8002	15.8497	15.4554	15.5133	15.9353	21.3068	46.8431
	625	15.3869	15.4016	15.4669	15.0603	15.159	15.505	20.7075	45.2164
	626	14.9946	15.0145	15.0728	14.6327	14.7478	15.0512	20.0768	43.635
	627	14.6286	14.6319	14.7034	14.2685	14.3463	14.6494	19.4907	42.1718
	628	14.2421	14.2832	14.3045	13.9285	13.9722	14.2908	18.9184	40.7393
	629	13.8691	13.9211	13.9718	13.558	13.6122	13.9327	18.3485	39.38
	630	13.497	13.5443	13.5788	13.195	13.2291	13.5367	17.8344	38.0753
	631	13.1457	13.1722	13.172	12.8187	12.906	13.1749	17.3132	36.8745
	632	12.8066	12.8384	12.8163	12.4999	12.5753	12.8074	16.8689	35.6291
	633	12.46	12.4963	12.448	12.1555	12.2497	12.422	16.3619	34.4225
	634	12.0937	12.1611	12.1445	11.8099	11.8914	12.0696	15.8431	33.3587
	635	11.758	11.846	11.8259	11.4638	11.5835	11.7617	15.386	32.2193
	636	11.4476	11.5279	11.4711	11.1446	11.251	11.4161	14.9168	31.0796
	637	11.1634	11.1899	11.1755	10.8509	10.9589	11.1549	14.4359	30.018
	638	10.8507	10.8684	10.9057	10.5797	10.6884	10.8691	14.0136	28.9753
	639	10.5449	10.584	10.6001	10.3197	10.3879	10.533	13.5884	27.9898
	640	10.277	10.2955	10.291	10.0386	10.087	10.2649	13.1649	27.0362
	641	9.97375	10.0037	10.0013	9.69708	9.78533	9.93085	12.7375	26.0897
	642	9.67155	9.6977	9.7187	9.42887	9.48749	9.66713	12.3853	25.1353
	643	9.3798	9.436	9.40934	9.18437	9.2118	9.41555	12.0141	24.209
	644	9.08366	9.1559	9.12233	8.90149	8.96202	9.12771	11.6529	23.2998
	645	8.84299	8.8929	8.87163	8.62455	8.69713	8.85607	11.2865	22.4951
	646	8.61432	8.59686	8.6158	8.37666	8.40841	8.54458	10.9396	21.7041
	647	8.35104	8.31584	8.39502	8.12273	8.16939	8.30422	10.5896	20.9054
	648	8.10143	8.11001	8.17114	7.88796	7.97467	8.101	10.2499	20.1678
	649	7.87808	7.86843	7.9238	7.6555	7.75049	7.8401	9.92041	19.4544
	650	7.65898	7.62235	7.68265	7.46866	7.51613	7.59702	9.55968	18.7867
supplementary_fig6D		– NTP, 400 mM MgCl2
		[P43]/(µM)
	wavelength (nm)	0	50	100	200	300	400	600	800
	370	0.369327	0.308845	0.375385	0.457272	0.664008	0.794194	0.910756	1.14247
	371	0.39402	0.337367	0.412565	0.494308	0.696911	0.830944	0.935348	1.15762
	372	0.417791	0.367796	0.445423	0.51816	0.729011	0.861899	0.975753	1.19404
	373	0.444541	0.409966	0.486643	0.552813	0.774098	0.889957	1.02261	1.22576
	374	0.473409	0.439238	0.529265	0.593101	0.834409	0.949835	1.07914	1.2691
	375	0.526334	0.48591	0.569811	0.650876	0.884177	1.01624	1.12771	1.31813
	376	0.57816	0.558225	0.629901	0.711048	0.938915	1.08314	1.22452	1.38531
	377	0.64791	0.638465	0.705861	0.778764	1.02118	1.16225	1.31295	1.45401
	378	0.731802	0.70731	0.785124	0.8621	1.11047	1.2637	1.38665	1.52682
	379	0.804717	0.800317	0.871608	0.953155	1.2024	1.3608	1.47538	1.63125
	380	0.898303	0.898384	0.967532	1.05311	1.30704	1.45895	1.57613	1.7366
	381	0.998488	1.00613	1.07554	1.16307	1.42247	1.58053	1.70426	1.86328
	382	1.10035	1.10515	1.18851	1.27709	1.52949	1.70292	1.85776	1.99114
	383	1.21852	1.22516	1.30594	1.40146	1.6456	1.83251	1.97116	2.09706
	384	1.34419	1.37272	1.42229	1.52481	1.77466	1.95807	2.07511	2.2026
	385	1.47179	1.51605	1.56568	1.64436	1.93333	2.08741	2.22574	2.33906
	386	1.61876	1.65878	1.70639	1.79222	2.10324	2.25188	2.40916	2.48803
	387	1.78588	1.8507	1.88631	1.97636	2.26024	2.41957	2.58709	2.64068
	388	1.99445	2.04278	2.06863	2.15453	2.44416	2.61496	2.75621	2.81878
	389	2.22199	2.25845	2.30406	2.39441	2.69603	2.84539	2.97961	3.03906
	390	2.49679	2.52764	2.57103	2.65213	2.96996	3.0961	3.25554	3.3363
	391	2.83982	2.83842	2.88704	2.97275	3.3297	3.45094	3.57539	3.68164
	392	3.26878	3.22774	3.30585	3.35231	3.76634	3.83007	3.98168	4.09194
	393	3.77722	3.72125	3.79198	3.77533	4.25093	4.30358	4.43176	4.58695
	394	4.31421	4.2498	4.31373	4.29638	4.76357	4.85249	4.93565	5.11408
	395	4.88409	4.80459	4.86713	4.85625	5.29524	5.40136	5.48525	5.63435
	396	5.35046	5.31377	5.38656	5.37258	5.77282	5.90132	6.0108	6.1133
	397	5.72841	5.72717	5.80877	5.81547	6.19355	6.32594	6.45165	6.49109
	398	6.044	6.01347	6.11268	6.08776	6.5094	6.61972	6.76337	6.79534
	399	6.22223	6.19714	6.30951	6.27587	6.6761	6.79527	6.93896	6.98934
	400	6.30276	6.31477	6.358	6.36673	6.75439	6.88068	6.99855	7.04376
	401	6.31502	6.33312	6.35303	6.37891	6.77683	6.89114	7.01972	7.02815
	402	6.32122	6.34069	6.35679	6.34652	6.77302	6.86882	7.00821	7.03097
	403	6.35894	6.35854	6.40286	6.38686	6.79894	6.89008	7.04863	7.04471
	404	6.47564	6.44473	6.48198	6.50159	6.87528	6.95942	7.13768	7.18291
	405	6.63275	6.63987	6.62916	6.65792	7.04822	7.12583	7.32428	7.4159
	406	6.86946	6.89609	6.84363	6.8857	7.30823	7.33633	7.57894	7.68305
	407	7.16454	7.19325	7.10978	7.18613	7.58905	7.61985	7.87302	8.07308
	408	7.46841	7.50527	7.40791	7.49516	7.89252	7.93362	8.1891	8.47582
	409	7.81316	7.83834	7.73119	7.82493	8.20604	8.26684	8.51114	8.9024
	410	8.16863	8.18862	8.09519	8.14172	8.56415	8.59543	8.88527	9.37553
	411	8.51498	8.53858	8.39523	8.45078	8.87695	8.92623	9.20889	9.88824
	412	8.8364	8.85985	8.75183	8.80418	9.20577	9.23612	9.52555	10.4317
	413	9.2078	9.15979	9.09601	9.12345	9.52017	9.52572	9.88918	11.0329
	414	9.56128	9.53082	9.43066	9.40459	9.82704	9.82248	10.2533	11.6534
	415	9.87645	9.83991	9.78546	9.72706	10.1402	10.1502	10.5954	12.3113
	416	10.2437	10.2059	10.1071	10.0693	10.4911	10.4983	10.9921	13.01
	417	10.5642	10.5451	10.4525	10.3765	10.849	10.8238	11.384	13.7786
	418	10.9041	10.8844	10.8032	10.7191	11.2029	11.1378	11.8012	14.6787
	419	11.2522	11.2486	11.1203	11.0549	11.5288	11.4727	12.246	15.6052
	420	11.6068	11.5962	11.4942	11.3853	11.8499	11.8017	12.6499	16.6243
	421	11.9943	11.9505	11.8309	11.7316	12.199	12.1488	13.106	17.6971
	422	12.36	12.3082	12.1758	12.0968	12.5514	12.4505	13.5845	18.9028
	423	12.666	12.6389	12.5162	12.4595	12.9214	12.8098	14.0446	20.1891
	424	13.0504	13.0026	12.9047	12.7486	13.2697	13.1575	14.5263	21.5341
	425	13.4362	13.3785	13.2313	13.0657	13.6593	13.5185	14.9914	22.9468
	426	13.7903	13.7117	13.5756	13.4432	14.007	13.8717	15.5028	24.5426
	427	14.173	14.0568	13.9046	13.7987	14.3751	14.2079	16.0928	26.1437
	428	14.5421	14.4343	14.267	14.1118	14.7121	14.5452	16.6376	27.791
	429	14.8957	14.7541	14.6202	14.431	15.0915	14.8763	17.2169	29.5315
	430	15.2328	15.0696	14.9268	14.782	15.4529	15.2028	17.8889	31.3957
	431	15.5601	15.438	15.3034	15.1159	15.7946	15.5383	18.4966	33.4726
	432	15.9024	15.8114	15.6705	15.4697	16.1843	15.815	19.098	35.7381
	433	16.2649	16.1822	15.9857	15.8345	16.5354	16.1571	19.7884	38.0122
	434	16.6434	16.5207	16.3305	16.1528	16.8747	16.5541	20.5028	40.5365
	435	17.0482	16.8786	16.6971	16.5398	17.2537	16.9284	21.2194	43.2385
	436	17.4317	17.2836	17.0564	16.9653	17.7001	17.2798	21.952	46.0377
	437	17.832	17.6725	17.4293	17.3889	18.1156	17.6569	22.7882	48.8782
	438	18.2231	18.0582	17.864	17.7253	18.5254	18.0733	23.665	52.0051
	439	18.6684	18.4658	18.2775	18.1289	18.936	18.4946	24.5889	55.2493
	440	19.0797	18.8815	18.6755	18.5838	19.3455	18.9011	25.5163	58.5835
	441	19.4861	19.3103	19.1162	19.0471	19.77	19.3156	26.3476	62.1415
	442	19.9541	19.8152	19.5381	19.4959	20.2175	19.7302	27.321	65.7004
	443	20.3706	20.2671	19.9682	19.8988	20.6996	20.2309	28.3401	69.4267
	444	20.7947	20.6868	20.4232	20.3425	21.2001	20.6647	29.3819	73.2579
	445	21.277	21.1399	20.8771	20.8191	21.7239	21.1473	30.4533	77.032
	446	21.7213	21.6576	21.3341	21.2441	22.2145	21.5646	31.4174	80.6497
	447	22.2214	22.1174	21.8191	21.6268	22.6718	21.9845	32.4252	84.3314
	448	22.637	22.5539	22.2371	22.0306	23.1764	22.4654	33.4971	88.0804
	449	23.0752	23.049	22.6334	22.5142	23.7099	22.9456	34.5604	91.8344
	450	23.6372	23.5222	23.1774	22.9471	24.2127	23.418	35.6875	95.8722
	451	24.1675	24.1231	23.6998	23.4326	24.8082	24.0275	36.8735	100.273
	452	24.7817	24.7627	24.2763	24.0918	25.4822	24.7337	38.2107	104.82
	453	25.4983	25.4651	24.9046	24.8008	26.2111	25.4447	39.5524	109.524
	454	26.265	26.2234	25.5774	25.5169	26.9957	26.1616	41.0009	114.372
	455	26.9892	27.0506	26.3741	26.2844	27.8133	26.9546	42.55	119.093
	456	27.7745	27.8261	27.1743	27.0228	28.6292	27.7813	44.0378	123.848
	457	28.5961	28.5844	27.9496	27.8027	29.4192	28.6226	45.6484	128.473
	458	29.3619	29.3063	28.6781	28.5569	30.1829	29.3959	47.1295	132.827
	459	30.0468	29.9723	29.3866	29.2747	30.9246	30.1507	48.5689	137.013
	460	30.6955	30.7065	30.1774	29.9849	31.6978	30.8484	50.0747	141.194
	461	31.3634	31.4527	30.8903	30.6173	32.4279	31.564	51.3624	145.415
	462	32.0479	32.1326	31.5164	31.3184	33.0857	32.182	52.6169	149.408
	463	32.6718	32.7489	32.1878	31.9994	33.7825	32.8445	53.8228	153.195
	464	33.3146	33.3576	32.8286	32.5919	34.4861	33.4381	54.8981	156.605
	465	33.9738	33.9852	33.4579	33.2133	35.1156	34.0862	55.9579	159.675
	466	34.6393	34.6166	34.0579	33.8269	35.6847	34.7506	57.0899	162.687
	467	35.1305	35.2135	34.6763	34.4481	36.2564	35.3812	58.1438	165.441
	468	35.6456	35.7664	35.2692	35.1095	36.9	36.0437	59.1665	168.036
	469	36.2982	36.3599	35.8866	35.6028	37.5641	36.6009	60.1654	170.382
	470	36.8329	36.92	36.394	36.1318	38.1546	37.15	61.0991	172.394
	471	37.3492	37.4848	36.9111	36.6871	38.7255	37.7321	61.955	174.345
	472	37.911	38.05	37.5163	37.2104	39.3349	38.3288	62.9113	176.223
	473	38.4141	38.5069	38.1533	37.7931	39.8134	38.8792	63.7253	177.962
	474	38.9084	39.1095	38.6698	38.3198	40.3581	39.4052	64.5519	179.419
	475	39.4664	39.7379	39.1155	38.8229	40.9271	39.9231	65.3473	180.676
	476	40.1258	40.2217	39.6881	39.3829	41.4146	40.45	65.9965	181.878
	477	40.6586	40.7822	40.1785	39.9189	41.9403	40.9833	66.7689	182.9
	478	41.1741	41.2688	40.5942	40.4394	42.3592	41.5667	67.3643	183.958
	479	41.6221	41.7297	41.0868	40.9886	42.869	41.9849	68.0056	184.682
	480	42.0557	42.2224	41.5414	41.4598	43.4244	42.3592	68.5476	185.066
	481	42.5735	42.7239	42.0177	41.8903	43.8794	42.888	69.0476	185.468
	482	43.0682	43.1765	42.5523	42.3633	44.289	43.4354	69.557	185.721
	483	43.5219	43.6268	43.029	42.8169	44.7689	43.8976	70.054	185.909
	484	43.9004	44.0767	43.4378	43.2998	45.2217	44.3518	70.4817	185.709
	485	44.2887	44.5254	43.8305	43.7268	45.7268	44.8741	71.0436	185.694
	486	44.82	45.0844	44.2781	44.1532	46.1293	45.335	71.5979	185.655
	487	45.381	45.5565	44.7507	44.7132	46.5904	45.8267	71.918	185.547
	488	45.7998	46.0124	45.2232	45.1757	47.0503	46.2125	72.2919	185.432
	489	46.2438	46.5052	45.7876	45.6035	47.5617	46.7647	72.8289	185.231
	490	46.8031	47.0441	46.3362	46.131	48.1719	47.3177	73.4188	185.399
	491	47.3303	47.5479	46.8099	46.6972	48.7098	47.8569	73.8546	185.411
	492	47.8461	48.1182	47.3677	47.2089	49.318	48.4045	74.3948	185.374
	493	48.4065	48.6979	48.0118	47.8094	49.9045	48.883	74.9094	185.523
	494	49.0691	49.2884	48.5777	48.4111	50.47	49.4884	75.5503	185.8
	495	49.7371	49.8304	49.2347	49.0482	51.1267	50.0598	76.0911	185.957
	496	50.413	50.4312	49.8335	49.7536	51.7333	50.7405	76.7302	186.16
	497	51.1375	51.1429	50.4258	50.3824	52.3518	51.4662	77.3591	186.512
	498	51.8664	51.9141	51.1165	51.0814	53.118	52.1146	77.9873	186.679
	499	52.5943	52.6212	51.842	51.7872	53.7961	52.7912	78.6989	187.025
	500	53.2725	53.3528	52.4949	52.4494	54.4627	53.4493	79.3597	187.241
	501	53.9146	54.1052	53.1239	53.1627	55.2116	54.1334	80.0297	187.239
	502	54.6285	54.8118	53.8773	53.8845	55.9833	54.8726	80.7183	187.373
	503	55.2779	55.4827	54.5931	54.4818	56.7002	55.5249	81.4225	187.421
	504	55.8362	56.1297	55.2339	55.1529	57.3074	56.1625	82.0062	187.444
	505	56.5044	56.7905	55.8694	55.8067	57.9882	57.0633	82.5444	187.367
	506	57.1209	57.4072	56.5065	56.3656	58.5859	57.5568	83.0264	187.083
	507	57.6614	57.9267	57.0613	57.0128	59.1956	58.0528	83.4525	186.818
	508	58.2384	58.4521	57.6983	57.4542	59.7633	58.6387	83.8724	186.431
	509	58.8064	59.0157	58.2097	57.9776	60.35	59.1291	84.2314	185.952
	510	59.3523	59.5339	58.6893	58.5871	60.7664	59.5871	84.6202	185.319
	511	59.7723	59.995	59.0683	58.9961	61.1682	60.0302	84.9563	184.531
	512	60.1674	60.3907	59.4759	59.4036	61.6702	60.447	85.1519	183.718
	513	60.572	60.7936	60.002	59.821	62.0668	60.8755	85.3805	183.017
	514	60.9968	61.1688	60.3734	60.2053	62.397	61.2152	85.5233	182.078
	515	61.3625	61.5595	60.7166	60.5524	62.7842	61.4832	85.6013	180.99
	516	61.6708	61.9001	60.9248	60.8672	63.0862	61.84	85.7095	179.695
	517	61.9282	62.1472	61.2469	61.1537	63.3203	62.181	85.726	178.444
	518	62.2593	62.4213	61.5121	61.4019	63.5563	62.4319	85.7618	177.271
	519	62.4436	62.6405	61.7296	61.6429	63.8379	62.5916	85.7359	175.861
	520	62.6201	62.8313	61.9502	61.8741	64.071	62.7997	85.6824	174.514
	521	62.7418	62.9784	62.119	62.0937	64.1503	62.9359	85.5817	173.023
	522	62.9521	63.1263	62.2875	62.1742	64.3638	63.0882	85.4519	171.651
	523	63.0793	63.2744	62.4408	62.3078	64.4714	63.2173	85.2892	169.878
	524	63.1125	63.2917	62.5964	62.4201	64.5368	63.4005	85.0203	168.36
	525	63.1739	63.3815	62.5522	62.5129	64.5574	63.3945	84.7858	166.82
	526	63.2249	63.4569	62.5127	62.4816	64.5428	63.3989	84.3948	165.052
	527	63.2515	63.48	62.5885	62.5199	64.5814	63.3756	84.093	163.287
	528	63.2462	63.4394	62.5542	62.5363	64.5513	63.2708	83.7297	161.403
	529	63.2138	63.4434	62.4708	62.3964	64.5243	63.2411	83.3534	159.525
	530	63.06	63.3417	62.3895	62.3463	64.4329	63.1506	82.9245	157.611
	531	62.968	63.2168	62.2954	62.2797	64.2498	63.1079	82.63	155.707
	532	62.8532	63.0628	62.1586	62.1033	64.0969	62.9376	82.1931	153.819
	533	62.7377	62.9729	61.992	61.9677	63.9727	62.7193	81.6539	151.999
	534	62.5215	62.7787	61.8727	61.8484	63.8047	62.5136	81.071	149.984
	535	62.3064	62.5393	61.7523	61.5507	63.5525	62.3232	80.5488	148.002
	536	62.0426	62.2234	61.493	61.3101	63.3428	62.1101	80.0093	146.27
	537	61.7776	61.995	61.1569	61.1246	63.0879	61.8548	79.4567	144.444
	538	61.5168	61.7672	60.9717	60.7743	62.8244	61.6246	78.8662	142.399
	539	61.2361	61.5057	60.6887	60.5499	62.5318	61.2839	78.3102	140.421
	540	60.955	61.2192	60.4051	60.2574	62.2534	60.927	77.6952	138.627
	541	60.1555	60.3958	59.583	59.5738	61.3316	60.1625	76.5076	134.978
	542	59.8274	60.1167	59.2752	59.2308	61.0146	59.8572	75.7661	132.918
	543	59.4838	59.8296	58.8251	58.8373	60.6264	59.4688	75.0446	131.001
	544	59.0685	59.3395	58.4656	58.4219	60.2041	59.0089	74.271	128.922
	545	58.6963	58.9138	58.0908	58.0541	59.801	58.6218	73.5756	126.872
	546	58.2666	58.512	57.6654	57.6064	59.3491	58.1969	72.9287	124.918
	547	57.8511	58.0495	57.2254	57.1887	58.9597	57.7318	72.2255	122.924
	548	57.4557	57.5858	56.7954	56.7062	58.4936	57.2962	71.4244	120.929
	549	57.0211	57.0635	56.3405	56.2207	58.0021	56.9729	70.6504	118.946
	550	56.5594	56.6247	55.8451	55.7757	57.5049	56.4795	69.8844	117.044
	551	56.0092	56.149	55.3927	55.3014	56.9387	55.9432	69.0629	115.152
	552	55.4836	55.6692	54.9124	54.8553	56.4631	55.4035	68.2073	113.181
	553	54.9918	55.1293	54.4208	54.3761	55.9125	54.8386	67.4089	111.292
	554	54.514	54.6057	53.8674	53.888	55.372	54.3188	66.62	109.385
	555	53.89	54.0164	53.3601	53.3362	54.8366	53.8092	65.8241	107.418
	556	53.2723	53.3214	52.75	52.7031	54.2056	53.1515	64.9317	105.407
	557	52.7393	52.7924	52.2354	52.1436	53.5909	52.5582	64.049	103.513
	558	52.108	52.2378	51.6769	51.5853	52.9653	51.9666	63.2618	101.63
	559	51.4618	51.657	51.0958	50.9823	52.374	51.4026	62.3951	99.5829
	560	50.8459	50.9541	50.4919	50.3652	51.8177	50.8594	61.6496	97.5964
	561	50.2591	50.3799	49.8601	49.7831	51.213	50.1583	60.783	95.5974
	562	49.6454	49.9017	49.2484	49.2546	50.5684	49.5515	59.8351	93.8071
	563	49.0045	49.3145	48.573	48.5615	49.954	48.9069	58.9658	91.9897
	564	48.4344	48.5345	47.9969	47.8813	49.3282	48.1978	58.0537	90.164
	565	47.849	47.8091	47.3605	47.3015	48.6302	47.6308	57.1572	88.4187
	566	47.1539	47.2249	46.7457	46.7049	47.9678	47.0301	56.2163	86.6089
	567	46.5094	46.6099	46.0866	46.0854	47.2693	46.4075	55.2849	84.8806
	568	45.9304	46.0231	45.4651	45.3729	46.6183	45.7764	54.3632	83.1332
	569	45.2901	45.4388	44.8088	44.7228	45.9993	45.0644	53.4653	81.3501
	570	44.6243	44.7365	44.1903	44.1583	45.3646	44.3984	52.5906	79.7302
	571	44.0159	44.0457	43.5535	43.5214	44.6298	43.735	51.7372	78.0461
	572	43.3698	43.3455	42.8875	42.8467	43.9421	43.132	50.9127	76.4433
	573	42.6694	42.6603	42.2608	42.2045	43.2672	42.4822	50.0988	74.7361
	574	42.0375	42.0704	41.5458	41.5483	42.535	41.8239	49.2695	73.1622
	575	41.3813	41.4757	40.9087	40.9399	41.9038	41.1735	48.431	71.6072
	576	40.7475	40.76	40.3038	40.2803	41.3121	40.5528	47.5899	70.1207
	577	40.1151	40.117	39.6593	39.6142	40.6007	39.8897	46.7518	68.5171
	578	39.4238	39.4194	38.9327	38.9563	39.9767	39.2228	45.9109	67.1301
	579	38.7832	38.7915	38.3073	38.308	39.2896	38.6198	45.0863	65.6764
	580	38.1508	38.203	37.648	37.707	38.6852	37.9396	44.2729	64.1821
	581	37.5337	37.5919	37.034	37.1553	38.0528	37.2473	43.4407	62.7821
	582	36.8732	36.9511	36.4283	36.5035	37.4394	36.665	42.6588	61.3356
	583	36.1864	36.311	35.8429	35.9145	36.843	36.0362	41.9047	59.9744
	584	35.595	35.7161	35.3236	35.3371	36.232	35.4034	41.0928	58.5726
	585	35.0353	35.1699	34.6742	34.7279	35.6015	34.8525	40.322	57.2328
	586	34.4198	34.559	34.0304	34.0921	34.9715	34.2526	39.5581	56.0339
	587	33.8236	33.953	33.4657	33.4864	34.3387	33.6321	38.7618	54.7299
	588	33.2483	33.3168	32.8031	32.8836	33.6871	33.0055	38.0411	53.4412
	589	32.6682	32.7267	32.3119	32.3001	33.0965	32.4117	37.2961	52.2732
	590	32.0631	32.1401	31.7667	31.6951	32.5298	31.8418	36.6105	51.1291
	591	31.4913	31.5762	31.1376	31.0887	31.973	31.237	35.8874	49.9617
	592	30.9037	31.0095	30.4534	30.5467	31.3148	30.6733	35.2069	48.8491
	593	30.3904	30.396	29.871	30.0139	30.738	30.0985	34.4653	47.6172
	594	29.7723	29.8129	29.2649	29.4252	30.1766	29.4866	33.8023	46.4945
	595	29.1691	29.2122	28.8086	28.841	29.5631	28.8899	33.126	45.3655
	596	28.5984	28.6047	28.2656	28.2679	28.979	28.3921	32.3992	44.2769
	597	28.0339	28.0813	27.6824	27.7243	28.4531	27.8636	31.6994	43.1569
	598	27.4583	27.5236	27.1662	27.1568	27.9171	27.3309	31.0283	42.1225
	599	26.9262	26.9464	26.5928	26.6327	27.2829	26.7527	30.4144	41.06
	600	26.3822	26.4056	26.0624	26.1263	26.7342	26.1722	29.763	40.0324
	601	25.8085	25.8311	25.5576	25.5519	26.2032	25.627	29.0885	39.009
	602	25.3256	25.3544	25.0465	24.97	25.661	25.0971	28.4692	37.9563
	603	24.7802	24.777	24.507	24.451	25.0838	24.5446	27.8457	36.9491
	604	24.2063	24.2003	23.9456	23.9344	24.5514	23.9559	27.231	36.0053
	605	23.6859	23.6621	23.4158	23.3757	23.9912	23.4079	26.5861	35.0842
	606	23.1834	23.1657	22.8852	22.8656	23.4418	22.9347	25.9821	34.2027
	607	22.611	22.6741	22.3914	22.3349	22.9444	22.4116	25.3234	33.3177
	608	22.0623	22.1629	21.892	21.8075	22.4454	21.8483	24.7393	32.4469
	609	21.5571	21.642	21.3713	21.2877	21.9386	21.3765	24.1751	31.6233
	610	21.0801	21.1622	20.8917	20.8567	21.4231	20.8842	23.5976	30.7289
	611	20.6366	20.6857	20.4308	20.3822	20.915	20.4062	22.9859	29.8892
	612	20.2037	20.2128	19.9503	19.9059	20.4568	19.966	22.4777	29.1578
	613	19.719	19.7038	19.4972	19.4373	19.9787	19.536	21.9559	28.3881
	614	19.2462	19.2282	19.0107	19.0076	19.4734	19.0529	21.3935	27.6235
	615	18.7567	18.7697	18.5246	18.5285	19.0303	18.6627	20.8299	26.7968
	616	18.2922	18.3451	18.0534	18.0909	18.578	18.2147	20.2841	26.0994
	617	17.8601	17.8901	17.6398	17.6648	18.1545	17.7602	19.7452	25.3841
	618	17.4364	17.4474	17.181	17.2521	17.6779	17.3424	19.2453	24.643
	619	17.0286	17.0203	16.8121	16.8699	17.2605	16.8736	18.7683	23.9432
	620	16.6224	16.6044	16.4211	16.4713	16.8818	16.4348	18.3156	23.2579
	621	16.234	16.2314	16.0032	16.001	16.473	16.0164	17.8457	22.6536
	622	15.8273	15.8249	15.6172	15.6021	16.0326	15.6625	17.3577	21.9913
	623	15.4276	15.4506	15.2093	15.2153	15.582	15.2629	16.9337	21.3332
	624	15.0019	15.0535	14.8261	14.8169	15.2034	14.8708	16.5184	20.7194
	625	14.5879	14.6332	14.4897	14.3949	14.8344	14.4837	16.0472	20.1408
	626	14.223	14.2189	14.1606	13.993	14.431	14.1096	15.6252	19.5648
	627	13.8676	13.8649	13.7877	13.6355	14.0454	13.7549	15.2184	18.9747
	628	13.5084	13.5296	13.3789	13.3219	13.6971	13.3659	14.7605	18.4274
	629	13.1834	13.1755	13.0278	13.0062	13.3501	13.0141	14.3972	17.8715
	630	12.8593	12.8281	12.682	12.6913	12.9819	12.6994	14.0346	17.327
	631	12.496	12.495	12.327	12.3468	12.6828	12.3828	13.6461	16.7859
	632	12.1808	12.1691	11.9995	12.0276	12.3538	12.0705	13.2658	16.3007
	633	11.8865	11.8484	11.6886	11.7022	12.0138	11.7046	12.8865	15.8487
	634	11.5453	11.4998	11.3559	11.3986	11.6866	11.4034	12.5251	15.3785
	635	11.1965	11.1787	11.0512	11.0606	11.3594	11.1012	12.1866	14.9196
	636	10.9137	10.8925	10.7443	10.7433	11.038	10.7903	11.8013	14.4735
	637	10.6161	10.6524	10.4212	10.4319	10.7216	10.5067	11.4951	14.0247
	638	10.3216	10.3309	10.1592	10.1546	10.4345	10.217	11.204	13.6023
	639	10.0427	10.0095	9.89094	9.90186	10.157	9.95182	10.8779	13.2516
	640	9.74124	9.74882	9.60852	9.66717	9.87882	9.70354	10.5511	12.842
	641	9.48628	9.48311	9.35263	9.38215	9.62233	9.40222	10.2404	12.4366
	642	9.21897	9.19345	9.10121	9.11849	9.35347	9.11887	9.9524	12.0466
	643	8.94056	8.91793	8.82821	8.88008	9.08427	8.87818	9.66615	11.6722
	644	8.69134	8.67219	8.5505	8.6031	8.81519	8.63559	9.37758	11.2738
	645	8.45448	8.41998	8.32099	8.3467	8.52955	8.38219	9.08068	10.8968
	646	8.19224	8.18603	8.1105	8.08919	8.29132	8.14185	8.79688	10.5483
	647	7.94021	7.94469	7.87555	7.85476	8.05444	7.88122	8.56095	10.2333
	648	7.71554	7.71048	7.64614	7.64754	7.82404	7.64463	8.3002	9.88415
	649	7.48633	7.49282	7.39375	7.42349	7.59181	7.41643	8.05086	9.57468
	650	7.28265	7.30756	7.16999	7.19542	7.38293	7.20198	7.83772	9.26134

## Sheet: suppl_fig7
supplementary figure 7A, B		＋ NTP, 0 mM MgCl2
		[P43]/(µM)
	wavelength (nm)	0	1	50	100	200	300	400	600	800			[P43]/(µM)	int _ 475nm	Int/int0
	370	0.442016	0.534394	0.463746	0.538421	1.04239	2.88391	3.87812	6.51745	7.22648			0	43.1823	1
	371	0.475403	0.567533	0.487624	0.562801	1.04115	2.73567	3.65871	6.01376	6.72602			1	41.8462	0.969059
	372	0.499096	0.599084	0.521463	0.589907	1.04535	2.62826	3.50519	5.68317	6.33307			50	43.1028	0.998159
	373	0.526138	0.627352	0.555849	0.623582	1.05566	2.56366	3.37444	5.44326	6.03241			100	48.2119	1.11647
	374	0.559374	0.662851	0.583897	0.656203	1.077	2.49666	3.26206	5.23325	5.84364			200	1514.62	35.075
	375	0.599022	0.702535	0.621675	0.706137	1.10523	2.44877	3.20731	5.07244	5.65013			300	2590.2	59.9829
	376	0.653252	0.755782	0.680941	0.761294	1.14477	2.44076	3.17841	4.98586	5.53501			400	3388.04	78.459
	377	0.714767	0.814436	0.750532	0.808867	1.19105	2.46317	3.16903	4.9358	5.45781			600	5214.96	120.766
	378	0.781487	0.884456	0.819587	0.873164	1.25243	2.48734	3.20569	4.91973	5.46153			800	6914.11	160.114
	379	0.860461	0.964558	0.889659	0.959246	1.33663	2.56341	3.26608	4.92881	5.4966
	380	0.938174	1.04998	0.977601	1.04892	1.42533	2.64122	3.34176	4.96363	5.57724
	381	1.0148	1.12346	1.06109	1.14266	1.50888	2.74615	3.44213	5.08119	5.71681
	382	1.11047	1.21414	1.16048	1.24489	1.60637	2.88015	3.58636	5.24652	5.87442
	383	1.22446	1.32503	1.26127	1.34283	1.72864	3.00135	3.72837	5.38878	6.021
	384	1.34607	1.44315	1.36406	1.43993	1.84897	3.13212	3.864	5.54498	6.21073
	385	1.46608	1.55929	1.48169	1.56288	1.98431	3.24958	3.99549	5.69859	6.42429
	386	1.6111	1.69211	1.63514	1.70631	2.13838	3.40407	4.10657	5.83355	6.62199
	387	1.75545	1.86146	1.81525	1.88443	2.31007	3.56986	4.24506	5.97371	6.82952
	388	1.9215	2.05705	2.01308	2.06907	2.52819	3.73849	4.43581	6.19009	7.12016
	389	2.14945	2.26842	2.24447	2.29324	2.77699	3.94552	4.68644	6.47351	7.51633
	390	2.40159	2.53657	2.52282	2.56734	3.07927	4.22168	5.02419	6.83223	8.00245
	391	2.70031	2.86898	2.86777	2.93655	3.42455	4.56176	5.45672	7.36288	8.71681
	392	3.07467	3.27213	3.25669	3.34622	3.8513	5.03809	6.00312	8.05469	9.71086
	393	3.49354	3.73133	3.68408	3.76831	4.34855	5.64543	6.66402	8.94556	10.938
	394	3.98598	4.1893	4.14121	4.23118	4.90884	6.32598	7.43349	10.0443	12.4223
	395	4.46643	4.65649	4.6004	4.69164	5.46772	7.07557	8.33142	11.315	14.2516
	396	4.90929	5.09071	5.02518	5.10164	6.03143	7.90321	9.28614	12.7364	16.3447
	397	5.29501	5.42893	5.37204	5.45582	6.59965	8.76279	10.3071	14.3494	18.848
	398	5.53695	5.68785	5.65035	5.7287	7.10855	9.67163	11.4127	16.2513	21.8349
	399	5.69288	5.84532	5.79958	5.86318	7.54232	10.63	12.6677	18.4508	25.384
	400	5.77333	5.91725	5.87286	5.92497	8.00549	11.6264	14.1475	21.0088	29.533
	401	5.80249	5.92264	5.88584	5.94674	8.5589	12.8321	15.8205	24.0265	34.4499
	402	5.82549	5.90063	5.85995	5.92742	9.14374	14.357	17.8543	27.8017	40.3879
	403	5.83651	5.88925	5.88452	5.94332	9.8812	16.1336	20.4089	32.544	47.4255
	404	5.95128	5.98045	5.94056	6.01054	10.78	18.3284	23.5181	38.0718	55.9604
	405	6.09179	6.13675	6.0835	6.15486	11.9637	20.8951	27.1153	44.7814	66.1282
	406	6.30475	6.33624	6.30404	6.34415	13.4207	23.8771	31.331	52.8013	78.2201
	407	6.55837	6.57049	6.55314	6.62998	15.2078	27.5662	36.4155	61.9555	92.8383
	408	6.85007	6.85804	6.84661	6.91816	17.2714	31.763	42.4538	72.6546	109.978
	409	7.13664	7.14894	7.12224	7.19201	19.7002	36.7373	49.4128	84.7835	129.297
	410	7.41962	7.45679	7.40339	7.48938	22.5745	42.6893	57.3612	98.3924	151.565
	411	7.69768	7.79797	7.67729	7.77571	25.8213	49.7383	66.4175	113.706	176.521
	412	8.00484	8.11756	7.9434	8.05814	29.3961	57.6067	76.6638	131.446	204.659
	413	8.29291	8.37556	8.26832	8.34402	33.4971	66.4799	88.0024	152.052	236.588
	414	8.59185	8.66284	8.5804	8.63561	38.0117	76.2774	101.189	175.648	271.059
	415	8.88377	8.95945	8.84771	8.94025	43.0153	87.1059	116.376	202.552	309.374
	416	9.18818	9.28723	9.12948	9.27755	48.6304	99.5947	133.903	232.455	353.826
	417	9.5141	9.59665	9.42077	9.63625	55.1513	113.469	153.821	266.097	405.044
	418	9.83359	9.89662	9.72958	9.97552	62.7015	129.486	175.248	302.949	461.449
	419	10.1903	10.1543	10.0028	10.287	70.7569	147.546	199.256	343.516	521.157
	420	10.4725	10.4675	10.3172	10.5941	79.3303	166.798	226.092	388.242	585.839
	421	10.7335	10.7981	10.631	10.938	89.7097	187.8	254.43	436.223	658.011
	422	11.0613	11.1177	10.9234	11.3092	101.506	211.239	285.859	487.896	734.371
	423	11.3698	11.4057	11.2101	11.6635	114.428	236.225	320.494	541.929	815.527
	424	11.6758	11.6878	11.5315	12.0293	128.431	262.792	358.782	600.696	899.727
	425	11.9863	12.0315	11.8363	12.3568	143.366	291.688	400.685	667.377	992.265
	426	12.3072	12.3246	12.1252	12.7438	159.996	323.548	445.448	739.938	1096.75
	427	12.6399	12.6597	12.4435	13.1598	177.776	358.785	491.603	817.368	1207.33
	428	12.9764	12.9729	12.7428	13.4781	196.227	396.063	539.349	896.448	1322.33
	429	13.2767	13.2615	13.0599	13.8047	216.022	435.47	588.28	979.885	1443.48
	430	13.5748	13.6068	13.3832	14.2309	237.939	476.283	642.02	1068.62	1567.31
	431	13.8933	13.9329	13.7051	14.6712	261.065	519.977	698.398	1159.87	1695.36
	432	14.242	14.2812	14.049	15.127	285.135	565.301	757.682	1255.71	1831.35
	433	14.5559	14.6379	14.3899	15.5517	310.834	611.541	822.407	1356.71	1968.61
	434	14.9227	14.9405	14.7459	15.986	336.79	659.701	890.579	1464.63	2107.36
	435	15.2709	15.2695	15.0812	16.464	363.286	709.154	961.598	1575.05	2251.45
	436	15.6625	15.6164	15.466	16.9664	391.81	762.015	1033.08	1691.3	2409.36
	437	16.074	16.0121	15.8974	17.4601	423.277	821.189	1108.88	1807.04	2572.27
	438	16.5021	16.4211	16.2987	17.9844	457.536	880.182	1187.59	1922.64	2737.43
	439	16.9254	16.8033	16.7331	18.5572	493.315	938.541	1268.12	2040.9	2902.06
	440	17.3439	17.2439	17.1922	19.084	529.468	999.476	1351.12	2167.82	3068.02
	441	17.8106	17.6519	17.6487	19.6041	565.737	1060.43	1434.99	2303.11	3234.61
	442	18.2713	18.0879	18.1558	20.2749	602.359	1123.47	1519.61	2438.34	3401.9
	443	18.7534	18.5674	18.6682	20.8909	640.669	1187.41	1606.16	2574.69	3568.89
	444	19.2459	19.0969	19.1952	21.5222	679.725	1252.97	1693.02	2712.43	3744.12
	445	19.7394	19.582	19.7385	22.1981	717.13	1319.12	1778.85	2845.71	3919.49
	446	20.2939	20.1084	20.2523	22.8583	752.949	1381.57	1856.28	2974.14	4084.93
	447	20.8143	20.5868	20.828	23.5133	787.62	1442.8	1934.14	3098.59	4242.8
	448	21.3586	21.1098	21.4255	24.1698	823.282	1504.5	2015.28	3221.04	4397.21
	449	21.9685	21.6627	21.9506	24.8871	859.017	1565.86	2098.82	3342.7	4553.19
	450	22.5722	22.2268	22.5529	25.6475	896.232	1629.79	2185.68	3464.42	4712.91
	451	23.2168	22.8575	23.2056	26.4198	935.764	1695.43	2274.68	3592.25	4876.08
	452	23.9732	23.5135	23.9544	27.3534	976.663	1761.22	2366.91	3731.75	5046.38
	453	24.7632	24.285	24.7515	28.3783	1020	1831.52	2459.21	3878.49	5226.07
	454	25.6609	25.097	25.5359	29.426	1065.11	1906.25	2553.16	4022.78	5414.08
	455	26.5852	26.0469	26.4237	30.5221	1109.34	1982.18	2644.76	4159.17	5601.53
	456	27.5437	26.8513	27.3331	31.5688	1151.84	2054.47	2733.43	4289.66	5785.65
	457	28.5003	27.6826	28.245	32.5586	1191.47	2120.89	2818.09	4413.92	5956.44
	458	29.3609	28.667	29.2056	33.5863	1228.77	2184.83	2894.86	4533.12	6110.05
	459	30.2396	29.5782	30.0267	34.6108	1264.33	2246.11	2967.3	4638.91	6258.08
	460	31.0839	30.3332	30.9023	35.5912	1297.19	2301.83	3032.16	4734.19	6393.68
	461	31.8855	31.1749	31.7782	36.5385	1326.96	2352.14	3091.92	4821.19	6504.3
	462	32.7858	31.9814	32.6648	37.4766	1352.31	2396.14	3147.35	4898.95	6604.8
	463	33.6762	32.7689	33.4962	38.4404	1377.16	2434.83	3195.51	4970	6695.17
	464	34.5069	33.6184	34.3566	39.2906	1399.37	2466.1	3234.08	5029.28	6765.24
	465	35.3383	34.4928	35.2483	40.1047	1419.23	2493.65	3271.31	5081.33	6821.48
	466	36.1055	35.2947	36.1123	40.9632	1437.76	2518.63	3305.38	5125.4	6873.26
	467	36.9635	36.0868	36.9086	41.8585	1454.24	2539.56	3333.15	5164.27	6913.23
	468	37.8044	36.8474	37.6761	42.712	1468.85	2556.93	3355.79	5195.94	6942.78
	469	38.588	37.6018	38.5191	43.5694	1481.44	2571.05	3373.83	5218.51	6962.13
	470	39.3437	38.3096	39.2717	44.4149	1491.16	2581.99	3385.93	5231.61	6971.36
	471	40.0544	39.0211	39.9919	45.2195	1499.35	2588.55	3393.6	5238.5	6972.22
	472	40.7777	39.7028	40.7308	45.966	1506.17	2594.06	3398.53	5241.67	6970.86
	473	41.6343	40.4094	41.5603	46.7139	1510.89	2596.39	3398.87	5237.69	6961.71
	474	42.3948	41.1793	42.3072	47.4607	1514.51	2596.14	3396.04	5230.25	6944.22
	475	43.1823	41.8462	43.1028	48.2119	1514.62	2590.2	3388.04	5214.96	6914.11
	476	43.9378	42.5465	43.9052	48.8906	1513.41	2581.97	3378.28	5193.5	6878.03
	477	44.7214	43.3296	44.5671	49.5167	1511.44	2573.26	3364.83	5170.89	6839.42
	478	45.4448	44.0512	45.349	50.2467	1507.67	2562.89	3348.17	5141.54	6794.14
	479	46.1583	44.7246	46.0455	50.911	1501.79	2548.11	3327.71	5108.47	6740.35
	480	46.8306	45.4489	46.6881	51.5623	1493.18	2530.18	3304.08	5068.47	6682.03
	481	47.4796	46.0733	47.4433	52.2647	1483.56	2511.11	3279.02	5026.03	6619.14
	482	48.1347	46.7309	48.1462	52.929	1473.61	2492.14	3251.12	4980.75	6553.82
	483	48.8848	47.3454	48.7982	53.5516	1462.49	2470.45	3223.02	4931.09	6484.53
	484	49.5223	47.9342	49.4397	54.0736	1449.57	2446.83	3188.77	4877.35	6410.6
	485	50.1789	48.536	50.1881	54.7257	1436.83	2423.46	3155.38	4824.11	6337.83
	486	50.9294	49.2457	50.9655	55.3567	1424.72	2399.91	3123.37	4771.08	6264.76
	487	51.6037	49.9421	51.6374	55.9633	1411.62	2375.12	3090.33	4716.76	6190.6
	488	52.2986	50.6063	52.3528	56.6262	1398.78	2349.45	3058.13	4662.62	6117.33
	489	52.9348	51.283	53.068	57.3366	1387.04	2324.96	3027.51	4612.46	6047.85
	490	53.652	51.9656	53.7679	58.0071	1375.74	2302.02	2997.55	4566.4	5980.13
	491	54.4207	52.619	54.5356	58.6808	1363.5	2279.56	2968.48	4517.93	5910.34
	492	55.1722	53.3671	55.2899	59.3239	1352.71	2257.95	2942.63	4474.82	5846.82
	493	55.8535	54.2099	56.0472	60.0523	1341.78	2238.69	2918.69	4435.56	5785.68
	494	56.635	55.0041	56.8283	60.8284	1330.64	2218.72	2892.08	4394.96	5725.44
	495	57.4734	55.8377	57.6522	61.5309	1319.69	2200.39	2866.04	4355.18	5666.16
	496	58.3753	56.7137	58.4963	62.2922	1310.12	2184.4	2841.76	4318.36	5612.74
	497	59.2882	57.6007	59.4067	63.1048	1300.83	2167.35	2819.1	4280.24	5559.22
	498	60.1826	58.4676	60.3543	63.944	1291.1	2149.44	2795.61	4242.55	5505.05
	499	61.0687	59.3387	61.2921	64.7715	1281.37	2131.93	2772.15	4205.14	5453.54
	500	62.0381	60.2644	62.1531	65.6306	1271.2	2114.22	2748.75	4165.47	5400.29
	501	63.0208	61.0615	62.9878	66.4722	1260.31	2096.42	2723.53	4126.29	5347.97
	502	63.9301	61.808	63.9096	67.3853	1250.14	2078.35	2698.57	4088.42	5297.81
	503	64.815	62.7113	64.7166	68.1605	1239.09	2058.56	2673.7	4047.44	5241.55
	504	65.6565	63.5623	65.5414	68.993	1227.7	2038.03	2647.37	4002.65	5180.83
	505	66.4567	64.3641	66.3491	69.8924	1216.56	2017.31	2619.99	3959.42	5122.93
	506	67.2842	65.1035	67.1561	70.642	1204.66	1994.24	2590.11	3912.14	5062.67
	507	67.9762	65.8293	67.8288	71.2355	1192.81	1970.73	2558.71	3864.97	4999.92
	508	68.6377	66.5983	68.4524	71.8969	1180.8	1947.65	2527.36	3819.51	4935.81
	509	69.1867	67.2708	69.1074	72.4926	1167.54	1922.66	2495.11	3768.12	4867.31
	510	69.8063	67.9464	69.7312	72.9407	1154.27	1897.55	2464.03	3719.13	4798.15
	511	70.4612	68.4806	70.3129	73.4356	1140.37	1872.47	2432.23	3671.22	4726.82
	512	71.0176	69.0219	70.8724	73.9545	1124.87	1846.36	2400.2	3618.78	4652.35
	513	71.5343	69.5292	71.2972	74.4321	1110.15	1821.08	2367.27	3565.84	4581.61
	514	72.0152	70.035	71.7125	74.8151	1094.89	1794.64	2330.99	3509.87	4508.49
	515	72.5607	70.5687	72.2088	75.3475	1078.99	1767.84	2295.74	3454.39	4435.2
	516	72.9049	70.9604	72.6626	75.6617	1063.44	1739.38	2259.78	3398.5	4359.85
	517	73.2912	71.3316	73.1256	76.0233	1046.49	1710.16	2220.37	3339.54	4282.37
	518	73.6873	71.7351	73.3278	76.2849	1030.05	1682.09	2183.06	3282.72	4205.25
	519	74.0081	72.0585	73.5802	76.4274	1013.32	1652.09	2145.62	3224.67	4124.85
	520	74.3131	72.2984	73.9501	76.6536	996.796	1622.54	2107.27	3166.4	4046.35
	521	74.5246	72.5385	74.1612	76.9433	979.916	1593.82	2067.66	3106.52	3968.13
	522	74.6561	72.8135	74.329	77.068	963.106	1564.85	2028.89	3047.73	3892.16
	523	74.8906	72.87	74.4538	77.102	946.421	1534.5	1992.88	2987.7	3814.21
	524	75.0096	72.947	74.6277	77.1705	929.984	1504.76	1953.57	2926.06	3736.36
	525	75.1046	73.0853	74.6963	77.1805	912.879	1475.38	1912.4	2865.09	3658.12
	526	75.1478	73.1483	74.7195	77.1375	895.781	1445.11	1871.88	2803.79	3578.04
	527	75.0965	73.2093	74.6812	77.0797	879.11	1414.11	1831.19	2743.03	3497.39
	528	75.1081	73.2021	74.6957	76.9314	861.363	1383.24	1792.43	2683.42	3416.43
	529	75.1183	73.2092	74.638	76.8154	844.17	1354.07	1754.04	2627.6	3341.19
	530	75.0414	73.1089	74.5875	76.6239	826.447	1324.02	1715.71	2571.95	3268.73
	531	74.8063	72.9398	74.4604	76.4045	809.311	1295.18	1678.43	2516.36	3197.31
	532	74.6835	72.8109	74.3138	76.197	791.768	1267.28	1641.5	2459.56	3125.08
	533	74.5395	72.7421	74.1694	76.0444	774.58	1240.43	1605.89	2404.56	3057.14
	534	74.3418	72.4786	73.9634	75.8524	757.775	1214.44	1570.92	2350.03	2988.87
	535	74.0653	72.3325	73.7799	75.4283	741.54	1187.86	1536.26	2297.71	2919.48
	536	73.813	72.0171	73.4976	75.0731	725.881	1160.21	1501.81	2242.8	2848.33
	537	73.56	71.7085	73.2338	74.8215	710.356	1134.91	1466.77	2192.46	2777.55
	538	73.2622	71.4502	72.8382	74.4358	694.309	1108.57	1431.32	2143.36	2708.82
	539	72.9843	71.1153	72.4543	74.0237	678.956	1082.46	1396.93	2092.7	2642.24
	540	72.4561	70.7516	72.0216	73.5484	663.13	1056.48	1367.01	2040.77	2577.9
	541	71.6193	69.9298	71.2948	72.6238	641.285	1018.38	1317.83	1964.29	2478.72
	542	71.2578	69.5316	70.8326	72.0959	626.728	994.827	1285.26	1914.11	2415.69
	543	70.7736	69.1083	70.4287	71.6874	612.08	972.426	1253.23	1865.18	2354.77
	544	70.2488	68.7356	69.9273	71.1048	597.597	949.236	1222.06	1816.55	2293.07
	545	69.8004	68.2555	69.4124	70.5528	583.359	926.036	1190.91	1770.21	2231.88
	546	69.2023	67.7385	68.9367	69.9853	569.107	902.268	1160.76	1725.45	2171.77
	547	68.7416	67.2463	68.429	69.3938	554.525	878.706	1130.61	1681.26	2115.61
	548	68.3367	66.6478	67.8623	68.8412	540.755	855.974	1100.74	1638.94	2060.37
	549	67.7043	66.1037	67.2359	68.2226	527.367	834.183	1071.85	1597.63	2005.57
	550	67.1913	65.6906	66.6504	67.5833	514.359	813.037	1044.18	1555.81	1953.13
	551	66.5688	65.1573	66.1394	66.9469	501.402	791.936	1018.11	1514.63	1901.55
	552	65.9065	64.447	65.5714	66.3181	488.701	771.222	992.291	1475.24	1849.25
	553	65.3384	63.8353	64.8993	65.6539	476.436	750.617	967.66	1435.42	1796.68
	554	64.7278	63.1943	64.2187	65.0372	464.171	730.621	942.103	1394.99	1744.72
	555	64.0906	62.5398	63.5991	64.3106	452.216	711.273	915.842	1355.45	1694.27
	556	63.3859	61.8785	62.9529	63.491	440.258	691.756	889.713	1316.31	1646.04
	557	62.5908	61.3626	62.3365	62.7495	428.499	673.534	865.003	1278.05	1599.21
	558	61.8951	60.726	61.6445	62.0044	416.744	655.992	841.073	1241.57	1555.29
	559	61.1661	60.0093	60.9374	61.2877	405.726	637.075	817.922	1205.58	1512.65
	560	60.3483	59.2505	60.2013	60.5661	394.726	618.844	794.505	1170.11	1468.09
	561	59.6077	58.4904	59.413	59.7686	384.143	601.067	771.239	1136.6	1424.07
	562	58.9295	57.7441	58.6554	58.9442	373.519	583.198	747.92	1103.01	1381.09
	563	58.2228	56.9794	57.8668	58.2211	363.006	565.945	724.917	1070.53	1338.91
	564	57.4477	56.266	57.1341	57.4354	352.913	549.696	703.114	1038.85	1296.79
	565	56.706	55.5617	56.3333	56.6461	342.595	533.785	682.449	1008.58	1259.66
	566	55.9139	54.8459	55.4637	55.8139	332.558	517.975	661.754	978.266	1221.84
	567	55.1006	54.0001	54.6419	54.9216	323.001	502.544	642.261	948.264	1182.68
	568	54.3102	53.2761	53.8112	54.2046	314.308	488.284	622.974	918.676	1144.69
	569	53.4876	52.5005	53.0707	53.4809	305.51	474.763	604.178	890.541	1107.8
	570	52.7208	51.7535	52.3572	52.6542	296.84	461	586.495	863.576	1072.24
	571	51.9197	50.9376	51.6016	51.8076	288.349	447.209	569.389	837.734	1038.49
	572	51.1233	50.157	50.7965	50.9781	280.096	433.394	553.038	812.178	1006.23
	573	50.3811	49.4262	50.0432	50.1926	272.192	420.881	537.257	786.474	975.193
	574	49.6007	48.6503	49.3056	49.3938	264.349	409.598	521.434	761.148	944.892
	575	48.8868	47.9196	48.4957	48.5376	256.93	397.444	505.741	737.443	914.973
	576	48.1476	47.1932	47.7425	47.7629	249.746	384.96	490.412	715.296	888.754
	577	47.4061	46.4004	46.9897	47.0495	242.418	372.909	474.958	693.462	862.789
	578	46.6081	45.6117	46.3566	46.2956	235.405	361.602	460	672.052	835.31
	579	45.7415	44.9093	45.5874	45.4751	228.402	350.731	445.544	651.301	808.521
	580	44.9573	44.2121	44.8007	44.7909	221.493	339.735	431.698	631.209	782.468
	581	44.2078	43.4904	44.032	44.038	215.21	329.185	418.224	611.696	757.17
	582	43.4956	42.7865	43.2722	43.2837	208.996	319.25	405.087	592.182	732.722
	583	42.7084	42.0484	42.4699	42.517	202.923	309.615	392.626	573.333	708.914
	584	41.9421	41.3649	41.7554	41.7519	196.982	300.184	380.793	555.157	685.942
	585	41.1752	40.5981	41.0165	41.0137	191.285	291.21	369.11	537.884	663.889
	586	40.498	39.898	40.195	40.2327	185.679	282.642	357.634	520.856	642.249
	587	39.8262	39.2007	39.4768	39.4746	180.148	274.1	346.423	504.291	621.793
	588	39.1139	38.4616	38.7434	38.7648	174.927	265.707	335.512	488.61	601.938
	589	38.4074	37.7372	38.0739	38.0099	169.893	257.714	325.133	473.613	582.935
	590	37.7696	37.0927	37.3866	37.3056	165.062	250.087	315.371	459.005	564.698
	591	37.0991	36.4337	36.7564	36.625	160.303	242.793	305.701	444.725	546.147
	592	36.3638	35.7944	36.0245	35.9363	155.685	235.529	296.314	430.177	529.417
	593	35.6812	35.1062	35.3574	35.2534	151.135	228.166	287.293	416.252	513.431
	594	34.9273	34.3966	34.7579	34.5634	146.592	221.006	278.283	402.797	497.153
	595	34.2717	33.7138	34.1413	33.8934	142.081	214.122	269.111	389.746	480.56
	596	33.6029	32.9965	33.4203	33.1809	137.609	207.404	260.234	376.93	464.4
	597	32.9438	32.3407	32.7111	32.5294	133.251	200.624	251.503	364.605	448.576
	598	32.2226	31.7925	32.0451	31.8746	129.039	194.085	243.229	352.51	433.209
	599	31.5546	31.2184	31.3953	31.2463	124.974	187.874	235.203	340.886	418.226
	600	30.9222	30.5308	30.7084	30.6187	121.14	181.538	227.494	329.034	403.997
	601	30.2462	29.9045	30.0574	29.8976	117.234	175.402	220.036	317.932	389.882
	602	29.5999	29.3172	29.4393	29.2653	113.657	169.306	212.739	307.296	376.407
	603	28.9421	28.6286	28.7733	28.5531	110.099	163.781	205.594	296.734	363.792
	604	28.3735	27.9175	28.1126	27.8666	106.691	158.38	198.771	286.571	351.211
	605	27.7539	27.2843	27.497	27.2584	103.261	153.113	192.109	276.656	338.671
	606	27.099	26.7185	26.8581	26.6549	99.8751	148.13	185.498	267.348	326.713
	607	26.4615	26.091	26.2276	26.0606	96.5352	143.157	178.856	258.485	315.302
	608	25.8349	25.5016	25.6497	25.4755	93.2936	138.38	172.627	249.722	304.255
	609	25.2138	24.9177	25.0315	24.8626	90.4644	133.685	166.598	241.242	293.439
	610	24.6324	24.3248	24.4615	24.2928	87.7498	129.28	161.078	232.6	283.234
	611	24.0717	23.7444	23.9096	23.7503	84.9448	125.021	155.667	224.516	273.323
	612	23.5134	23.2182	23.3827	23.187	82.1174	120.672	150.456	216.472	263.7
	613	22.9519	22.662	22.8314	22.6313	79.3928	116.508	145.292	208.628	254.297
	614	22.4145	22.1584	22.2566	22.1007	76.7827	112.446	140.227	201.431	244.875
	615	21.8768	21.6017	21.7605	21.5927	74.1084	108.355	135.086	194.174	235.832
	616	21.3733	21.0663	21.2829	21.0343	71.5683	104.76	130.202	187.047	227.244
	617	20.834	20.5879	20.7204	20.553	69.1984	101.327	125.542	180.243	219.029
	618	20.2644	20.0743	20.1671	20.0337	66.8815	97.8379	121.307	173.567	210.856
	619	19.852	19.6041	19.6572	19.5254	64.7567	94.4149	117.155	167.437	203.172
	620	19.3373	19.1055	19.1938	19.0669	62.6498	91.1889	112.946	161.487	196.024
	621	18.8664	18.6807	18.7284	18.6048	60.5109	88.1029	109.055	155.816	189.014
	622	18.4056	18.2231	18.212	18.1103	58.4169	85.0324	105.396	150.536	182.339
	623	17.9004	17.7666	17.783	17.6446	56.3858	82.0394	101.724	145.267	175.786
	624	17.4275	17.2854	17.3563	17.2306	54.4181	78.9905	98.1271	139.806	169.155
	625	16.9632	16.8121	16.9018	16.7723	52.5825	76.047	94.5449	134.511	162.654
	626	16.555	16.3696	16.4232	16.3061	50.8658	73.3867	91.2158	129.758	156.93
	627	16.1397	15.9641	16.0215	15.8992	49.1849	70.8457	87.9407	124.948	151.455
	628	15.7016	15.5635	15.61	15.4993	47.5266	68.2781	84.7846	120.39	145.795
	629	15.2799	15.1754	15.2187	15.1097	45.8768	65.9648	81.5747	115.962	140.447
	630	14.8935	14.751	14.7788	14.7239	44.2648	63.6886	78.4973	111.723	135.307
	631	14.5365	14.3537	14.363	14.303	42.7322	61.3995	75.7125	107.73	130.452
	632	14.175	13.9876	14.0073	13.8911	41.2678	59.2879	72.8884	103.735	125.618
	633	13.8004	13.6476	13.6976	13.5179	39.8314	57.2309	70.3611	99.8892	120.827
	634	13.4215	13.2656	13.356	13.14	38.4443	55.1609	68.0051	96.1009	116.076
	635	13.0394	12.8705	12.9606	12.8179	37.0989	53.1065	65.4529	92.1449	111.743
	636	12.6813	12.5624	12.5987	12.4773	35.7022	51.0714	62.9494	88.5362	107.646
	637	12.3674	12.261	12.2631	12.1176	34.3763	49.0999	60.636	85.0682	103.47
	638	12.0397	11.9162	11.9685	11.7909	33.2041	47.362	58.3987	82.0942	99.3817
	639	11.6948	11.5644	11.6181	11.4701	32.1622	45.702	56.3949	79.2656	95.4728
	640	11.3348	11.2175	11.305	11.1508	31.1367	44.0912	54.2843	76.2117	91.8005
	641	10.9926	10.9147	10.9841	10.8426	30.0136	42.5341	52.1787	73.3252	88.3497
	642	10.6903	10.613	10.6378	10.5329	28.9071	40.9518	50.1472	70.4855	84.8088
	643	10.3911	10.3003	10.3242	10.2427	27.8237	39.4407	48.21	67.6987	81.3904
	644	10.101	10.0135	10.0311	9.95576	26.8057	37.9864	46.3281	65.0561	78.0991
	645	9.81261	9.77847	9.70088	9.64652	25.8309	36.565	44.5805	62.6154	75.1525
	646	9.54157	9.48476	9.4769	9.34125	24.8661	35.1432	42.8791	60.1907	72.3104
	647	9.25582	9.1976	9.20237	9.04895	23.9946	33.7558	41.2137	57.8954	69.5674
	648	8.98437	8.93971	8.86096	8.77516	23.0668	32.4678	39.7444	55.7227	66.9497
	649	8.71491	8.68295	8.61901	8.53657	22.1867	31.2688	38.2314	53.6699	64.3645
	650	8.44257	8.44175	8.42456	8.27965	21.4369	30.1062	36.8573	51.6943	61.9595
supplementary figure 7C		＋ NTP, 25 mM MgCl2
		[P43]/(µM)
	wavelength (nm)	0	1	50	100	200	300	400	600	800
	370	0.472881	0.577436	0.51527	0.561552	0.670258	0.975106	1.48683	2.23162	2.73863
	371	0.488308	0.601234	0.540698	0.584349	0.692384	0.978157	1.4602	2.16524	2.64446
	372	0.514625	0.626163	0.576314	0.610944	0.723616	0.981544	1.45273	2.12865	2.59847
	373	0.545794	0.654325	0.605969	0.644273	0.756174	0.998065	1.45074	2.08992	2.56913
	374	0.570647	0.686475	0.63767	0.685368	0.784294	1.01732	1.45192	2.08061	2.5466
	375	0.616679	0.724188	0.685279	0.730746	0.834825	1.05744	1.46333	2.09973	2.55181
	376	0.673243	0.77124	0.731952	0.782361	0.885479	1.09399	1.50725	2.12153	2.55161
	377	0.73067	0.838886	0.793265	0.84427	0.948783	1.14666	1.53969	2.14305	2.61393
	378	0.794124	0.903575	0.860066	0.914352	1.00598	1.20889	1.58365	2.18968	2.67752
	379	0.866712	0.975314	0.931742	0.987663	1.0824	1.28267	1.64241	2.25999	2.74394
	380	0.945319	1.05576	1.00779	1.08222	1.16011	1.3655	1.73768	2.35464	2.84781
	381	1.02741	1.14075	1.09656	1.18166	1.24925	1.46277	1.81348	2.45143	2.96187
	382	1.12964	1.24012	1.19996	1.28788	1.35321	1.53909	1.90794	2.5628	3.09048
	383	1.23472	1.34733	1.3139	1.38461	1.47409	1.65118	2.00545	2.6868	3.23165
	384	1.36319	1.4492	1.43366	1.48774	1.58632	1.75952	2.11109	2.84061	3.39111
	385	1.50334	1.56116	1.54723	1.60698	1.7185	1.89021	2.23512	2.99116	3.60001
	386	1.65389	1.68532	1.69118	1.75158	1.84508	2.04619	2.36832	3.16127	3.83395
	387	1.81789	1.8415	1.83958	1.93001	2.00101	2.20489	2.52913	3.35765	4.1015
	388	2.00325	2.02576	2.01083	2.09943	2.17193	2.38043	2.70916	3.63096	4.42065
	389	2.24173	2.23798	2.23548	2.28749	2.38191	2.61024	2.95478	3.93327	4.80611
	390	2.50473	2.47721	2.47753	2.53989	2.66698	2.88592	3.2446	4.34424	5.31449
	391	2.8302	2.78944	2.78828	2.86045	2.97142	3.19933	3.6206	4.91695	5.98347
	392	3.20843	3.16567	3.16328	3.19253	3.36873	3.59305	4.07775	5.61466	6.81374
	393	3.61647	3.61569	3.60425	3.5936	3.80705	4.02927	4.63934	6.43333	7.86438
	394	4.03773	4.07521	4.0893	4.06669	4.25907	4.48997	5.23943	7.46909	9.16955
	395	4.50681	4.53595	4.57683	4.56537	4.74403	4.9743	5.88963	8.72546	10.7716
	396	4.92714	4.95629	5.00841	5.01884	5.16402	5.44999	6.57215	10.1142	12.6749
	397	5.28585	5.30376	5.34649	5.37631	5.52459	5.8106	7.29517	11.6781	14.8407
	398	5.5643	5.54147	5.63201	5.6065	5.81208	6.14251	8.03202	13.4662	17.4207
	399	5.72385	5.69158	5.79718	5.77	5.98661	6.3974	8.73523	15.5495	20.4543
	400	5.80229	5.73673	5.83787	5.86854	6.07048	6.58979	9.52167	18.0352	24.0839
	401	5.82582	5.73675	5.81806	5.86408	6.10712	6.76082	10.4286	20.956	28.2315
	402	5.8115	5.7066	5.81005	5.85808	6.14568	6.98869	11.5828	24.4956	33.4576
	403	5.82848	5.7002	5.83421	5.85268	6.24762	7.2778	13.088	28.7853	39.9685
	404	5.93529	5.76211	5.91861	5.93396	6.42227	7.6921	14.9901	34.0302	47.6799
	405	6.11128	5.90834	6.05775	6.04796	6.66263	8.26777	17.3063	40.3328	56.738
	406	6.31469	6.07328	6.24773	6.25304	7.00134	8.96906	20.1219	47.888	67.1939
	407	6.59316	6.33534	6.47636	6.5397	7.40841	9.79237	23.5002	57.0059	79.2331
	408	6.88542	6.60152	6.75649	6.80397	7.86651	10.8226	27.3913	67.5282	93.8002
	409	7.1648	6.87167	7.02408	7.07048	8.37028	11.9871	32.0798	79.3865	111.188
	410	7.45167	7.13884	7.31042	7.33956	8.91429	13.2741	37.2918	92.7872	131.569
	411	7.73258	7.4061	7.60585	7.59765	9.50835	14.7408	43.1298	108.309	154.13
	412	8.00101	7.69518	7.86867	7.87928	10.1503	16.3544	49.8745	125.989	178.909
	413	8.27515	7.96968	8.10965	8.15604	10.8423	18.1082	57.4635	145.446	206.891
	414	8.54751	8.21502	8.39046	8.42377	11.6038	20.0698	66.2408	167.216	237.7
	415	8.85128	8.49195	8.71865	8.69123	12.44	22.4047	76.1928	191.476	271.509
	416	9.12646	8.80892	9.01073	8.98031	13.3789	25.009	87.371	217.94	310.6
	417	9.38411	9.08575	9.2783	9.25729	14.3549	27.8207	100.022	247.318	352.666
	418	9.67647	9.35553	9.56002	9.5947	15.4165	31.189	113.938	279.671	396.614
	419	9.98029	9.63191	9.86183	9.89237	16.5858	35.0883	129.502	315.598	446.494
	420	10.2698	9.93412	10.1837	10.2174	17.9325	39.3089	146.67	356.138	502.543
	421	10.528	10.2643	10.4458	10.509	19.3895	43.8219	164.972	401.794	565.675
	422	10.8152	10.5353	10.6896	10.7618	21.0116	48.9587	185.948	451.242	634.756
	423	11.0951	10.8031	11.0241	11.05	22.7509	54.3997	208.867	503.7	707.341
	424	11.373	11.0862	11.3336	11.3574	24.5195	60.2087	234.094	560.057	783.496
	425	11.7024	11.3863	11.5902	11.6862	26.5	66.4912	262.23	620.835	864.317
	426	11.9763	11.6779	11.9005	11.9841	28.5908	73.2209	292.211	684.694	948.919
	427	12.2705	11.9526	12.2268	12.3084	30.9128	80.3446	324.141	752.085	1038.48
	428	12.6003	12.2294	12.4975	12.6266	33.2327	87.8905	356.562	822.57	1129.63
	429	12.8685	12.5356	12.8089	12.9234	35.6231	96.2138	391.362	894.632	1224.86
	430	13.1747	12.8687	13.1329	13.2017	38.1608	104.952	426.014	968.144	1323.75
	431	13.5062	13.1664	13.4498	13.61	40.9032	113.901	461.786	1042.84	1428.23
	432	13.8333	13.4811	13.7459	14.0007	43.9227	123.213	499.72	1122.24	1534.47
	433	14.1307	13.8086	14.0564	14.329	47.1605	133.038	540.378	1205.31	1645.08
	434	14.4636	14.1615	14.4014	14.66	50.4671	143.596	584.41	1291.42	1760.79
	435	14.8343	14.4974	14.7707	15.0082	53.9222	155.115	629.341	1386.11	1882.39
	436	15.2055	14.8652	15.1511	15.3634	57.7056	167.098	676.796	1481.17	2010
	437	15.6259	15.2222	15.4992	15.8109	61.7259	179.4	725.748	1576.74	2142.31
	438	16.0334	15.6212	15.9223	16.2504	65.7343	192.173	775.722	1673.68	2273.77
	439	16.4321	15.9609	16.3644	16.6695	69.8642	205.448	828.56	1775.5	2412.37
	440	16.8726	16.3343	16.7394	17.1026	74.2005	219.747	882.202	1878.06	2550.61
	441	17.361	16.7588	17.1834	17.5498	78.6277	233.995	937.233	1980.02	2688.02
	442	17.8401	17.1749	17.6451	18.0486	83.2127	248.464	992.873	2089.52	2828.67
	443	18.3334	17.6142	18.1615	18.5706	87.7075	263.227	1050.99	2200.14	2969.43
	444	18.8804	18.0777	18.6767	19.1071	92.1489	278.546	1110.7	2309.73	3106.95
	445	19.3855	18.5996	19.1833	19.668	96.6377	294.034	1170.68	2421.48	3236.95
	446	19.9138	19.0852	19.6657	20.1999	101.023	309.043	1228.57	2525.6	3361.89
	447	20.4437	19.5612	20.1628	20.7444	105.507	323.738	1284.45	2628.09	3481.97
	448	21.019	20.0768	20.7121	21.2181	110.058	338.527	1340.33	2729.17	3599.84
	449	21.6077	20.6261	21.3284	21.8143	114.595	353.098	1395.88	2830.91	3715.53
	450	22.2146	21.1456	21.9241	22.4692	119.145	368.251	1452.55	2935.39	3833.13
	451	22.8597	21.8257	22.5892	23.1696	123.976	383.127	1512.21	3040.84	3959.72
	452	23.6246	22.4881	23.3405	23.8875	128.924	398.006	1574.94	3150.86	4092.37
	453	24.4459	23.2052	24.1429	24.6433	134.011	413.046	1638.05	3268.1	4224.52
	454	25.2557	24.0753	25.0143	25.6133	139.171	429.556	1702.03	3386.14	4366.19
	455	26.0644	24.9766	25.9465	26.5233	144.219	446.357	1766.42	3499.87	4511.77
	456	26.9736	25.8425	26.8663	27.4289	149.461	462.7	1825.99	3607.24	4653.1
	457	27.895	26.7187	27.7733	28.4146	154.659	477.857	1882.61	3708	4780.56
	458	28.8456	27.6756	28.7139	29.3694	159.649	492.187	1939.57	3801	4899.71
	459	29.743	28.5615	29.5564	30.3009	164.499	506.06	1990.31	3886.92	5007.59
	460	30.7038	29.3717	30.3871	31.2903	168.82	518.899	2037.33	3964.34	5098.84
	461	31.5625	30.1384	31.232	32.2337	172.912	530.182	2079.85	4036.65	5185.75
	462	32.403	30.8925	32.1057	33.1352	176.721	540.48	2117.68	4101.71	5259.45
	463	33.1653	31.6906	32.9395	34.0383	180.077	549.918	2153.1	4158.75	5319.17
	464	34.0096	32.5035	33.7733	34.8857	183.163	558.596	2182.44	4206.85	5366.75
	465	34.8767	33.2905	34.6149	35.6546	186.137	565.913	2208.56	4248.56	5409.03
	466	35.725	34.0612	35.5055	36.5163	188.694	572.799	2232.83	4284.82	5449.84
	467	36.5301	34.9002	36.3263	37.2714	191.129	579.314	2254.86	4314.96	5480
	468	37.2745	35.6832	37.1546	38.0717	193.382	585.137	2273.05	4340.49	5503.19
	469	38.0428	36.4511	37.9897	38.9637	195.459	590.112	2287.78	4358.57	5519.16
	470	38.8424	37.1469	38.6563	39.7614	197.114	594.175	2299.73	4368.09	5529.72
	471	39.6351	37.8844	39.3665	40.4382	198.651	597.743	2310	4374.02	5534.93
	472	40.3762	38.6385	40.1227	41.2021	200.054	600.607	2318.57	4379.07	5532.98
	473	41.1043	39.3506	40.9023	42.0944	201.379	602.903	2322.92	4380.65	5527.44
	474	41.8501	40.0098	41.661	42.8898	202.436	604.401	2325.48	4374.97	5514.52
	475	42.6338	40.7642	42.4543	43.5909	203.101	605.167	2324	4363.43	5494.41
	476	43.4998	41.5055	43.2563	44.2296	203.738	605.486	2320.71	4348.94	5468.18
	477	44.2948	42.2038	44.0173	44.9827	204.486	605.05	2315.28	4331.46	5439.65
	478	44.9659	42.9721	44.7444	45.725	204.994	604.169	2308.54	4311.86	5406.42
	479	45.6384	43.5712	45.3733	46.4565	205.141	602.835	2298.89	4283.44	5368.21
	480	46.4036	44.1554	45.978	47.1604	205.087	600.744	2285.57	4250.65	5327.3
	481	47.1732	44.8348	46.7328	47.8278	205.015	598.281	2273.18	4215.94	5281.27
	482	47.8538	45.5199	47.4707	48.5062	204.737	595.566	2258.17	4178.59	5233.87
	483	48.5512	46.1421	48.195	49.1789	204.292	592.472	2242.92	4137.66	5179.32
	484	49.1975	46.8663	48.8656	49.8574	203.775	588.804	2225.31	4096.79	5121.65
	485	49.8376	47.541	49.5418	50.5952	203.257	585.197	2207.07	4055.89	5066.5
	486	50.5291	48.1482	50.265	51.2305	202.781	581.563	2188.7	4014.68	5013.35
	487	51.1999	48.77	50.9127	51.8583	202.139	577.693	2169.65	3972.72	4953.82
	488	51.8206	49.4225	51.5213	52.571	201.555	573.854	2150.31	3930.85	4894.4
	489	52.4365	50.14	52.2607	53.3481	201.126	570.545	2132.94	3891.81	4842.41
	490	53.1979	50.9284	53.034	54.0184	200.73	566.874	2116.05	3855.2	4792.82
	491	53.9491	51.5127	53.8172	54.6937	200.357	563.122	2097.34	3818.82	4743.81
	492	54.6859	52.2171	54.5506	55.4835	200.088	559.807	2079.74	3783.83	4696.59
	493	55.491	52.9818	55.3193	56.2472	199.846	557.165	2065.31	3751.01	4653.64
	494	56.3552	53.7368	56.0951	57.0057	199.559	554.442	2051.03	3720.72	4612.25
	495	57.1711	54.5302	56.8101	57.7644	199.418	551.373	2036.22	3690.89	4572.12
	496	58.0503	55.3086	57.591	58.6295	199.41	549.137	2022.94	3662.39	4534.24
	497	59.0103	56.1139	58.4739	59.4004	199.397	547.225	2009.85	3633.27	4495.18
	498	59.8872	57.0255	59.4152	60.2488	199.369	544.725	1997.29	3602.65	4455.06
	499	60.7433	57.8538	60.3306	61.183	199.434	542.466	1984.24	3573.59	4417.5
	500	61.6614	58.8006	61.2904	62.1517	199.478	539.976	1970.83	3543.67	4380.73
	501	62.6133	59.6973	62.2695	63.0393	199.344	537.055	1956.75	3511.67	4340.76
	502	63.5708	60.6134	63.1933	63.9073	199.28	534.607	1942.91	3480.02	4301.49
	503	64.3525	61.4942	64.0509	64.7657	198.923	531.638	1927.82	3448.3	4260.34
	504	65.0967	62.2637	64.911	65.5831	198.529	528.517	1912.02	3413.41	4215.22
	505	65.9395	63.1089	65.7231	66.3878	198.318	524.954	1896.12	3379.65	4170.01
	506	66.6531	63.8208	66.5506	67.2734	197.907	521.36	1877.56	3344.33	4121.4
	507	67.3897	64.5376	67.1905	67.9744	197.382	517.692	1859.17	3308.02	4073.34
	508	68.2194	65.2173	67.8336	68.7493	196.855	513.84	1840.13	3272.45	4029.46
	509	68.8746	65.7848	68.5383	69.3607	195.972	509.694	1818.69	3232.88	3981.14
	510	69.4391	66.5206	69.1509	69.975	195.199	504.98	1797.95	3191.78	3931.97
	511	70.1214	67.0504	69.7064	70.5006	194.273	500.051	1776.69	3152.14	3879.59
	512	70.6664	67.5569	70.3111	70.9666	193.248	495.155	1754.37	3110.05	3826.05
	513	71.1471	68.0443	70.785	71.5129	192.29	490.521	1732.46	3069.02	3772.65
	514	71.6478	68.5261	71.2156	71.9505	191.134	485.185	1710.37	3024.58	3715.56
	515	72.2095	68.9993	71.7272	72.3412	190.011	479.826	1688.39	2977.69	3656.52
	516	72.686	69.3788	72.2427	72.7337	188.615	474.248	1664.97	2930.23	3597.35
	517	72.9309	69.7974	72.6184	73.1901	187.18	468.615	1638.62	2882.74	3538.35
	518	73.267	70.2244	72.8968	73.5524	185.868	462.912	1613.89	2837.12	3481.47
	519	73.5724	70.4792	73.2039	73.8848	184.275	456.6	1588.22	2786.52	3421.44
	520	73.8983	70.7638	73.4369	74.1516	182.756	450.777	1563.6	2737.23	3359.2
	521	74.1308	70.9657	73.6471	74.34	181.328	444.619	1536.54	2689.04	3294.85
	522	74.3243	71.1218	73.978	74.5844	179.631	438.035	1508.31	2641.2	3230.95
	523	74.511	71.2662	74.0918	74.6845	177.981	431.576	1481.53	2590.86	3169.64
	524	74.6535	71.4424	74.1978	74.792	176.299	425.352	1454.58	2540.29	3108.05
	525	74.6845	71.5938	74.3948	74.82	174.52	418.66	1427.68	2490.51	3046.58
	526	74.6932	71.6079	74.4364	74.8779	172.644	411.855	1400.52	2440.24	2983.28
	527	74.7809	71.7052	74.3986	74.8778	170.786	405.708	1374.11	2392.74	2924.24
	528	74.715	71.6461	74.3797	74.819	168.913	399.477	1347.93	2343.57	2866.07
	529	74.6892	71.5285	74.3418	74.7843	166.861	393.049	1321.88	2295.63	2809.31
	530	74.5951	71.4923	74.1896	74.662	164.821	386.301	1294.58	2248.16	2752.18
	531	74.4444	71.3785	74.1196	74.5464	162.89	379.942	1268.05	2200.27	2695.06
	532	74.2658	71.3072	73.9985	74.4553	160.899	373.53	1242.7	2152.46	2639.41
	533	74.1129	71.1926	73.8004	74.2862	159.089	367.125	1217.23	2106.62	2584.63
	534	73.8494	71.0234	73.5433	73.9523	157.14	360.919	1192.39	2060.52	2526.31
	535	73.6426	70.7852	73.321	73.7068	155.133	354.779	1168.26	2014.63	2469.62
	536	73.3885	70.5615	73.1117	73.4396	153.084	348.304	1143.25	1966.95	2413.74
	537	73.163	70.3526	72.8597	73.1163	151.071	341.967	1119.26	1920.68	2358.7
	538	72.8776	69.9511	72.4329	72.8253	148.796	335.352	1095.17	1875.4	2304.47
	539	72.5405	69.6236	72.0375	72.5302	146.677	329.111	1070.61	1831.66	2252.87
	540	72.1895	69.2732	71.8207	72.0624	144.592	322.884	1046.51	1788.71	2201.31
	541	71.2838	68.433	70.8933	71.1008	140.758	312.373	1007.89	1721.97	2124.59
	542	70.8979	68.0632	70.5327	70.7165	138.618	306.363	985.195	1681.17	2071.82
	543	70.3892	67.6485	70.1345	70.3511	136.593	300.325	963.564	1640.21	2022.24
	544	69.9917	67.2307	69.6535	69.8523	134.555	294.152	941.065	1601.22	1971.29
	545	69.4755	66.7169	69.1397	69.363	132.428	288.268	919.025	1563.86	1921.12
	546	68.9747	66.1761	68.708	68.9336	130.366	282.191	897.117	1525.93	1873.41
	547	68.5113	65.6735	68.1261	68.3048	128.405	276.341	875.029	1487.65	1825.81
	548	68.0022	65.2805	67.6013	67.8095	126.498	270.648	853.806	1449.2	1780.74
	549	67.4888	64.8199	66.9909	67.2585	124.547	265.038	832.881	1412.21	1736.52
	550	66.8775	64.2429	66.3682	66.6842	122.547	259.551	813.102	1375.13	1691.95
	551	66.2498	63.6822	65.8809	66.1468	120.378	254.075	792.408	1338.46	1648.51
	552	65.6308	63.0938	65.2748	65.4975	118.456	248.742	772.348	1302.83	1605.82
	553	65.0345	62.4359	64.6413	64.8367	116.468	243.538	752.564	1268.8	1564.67
	554	64.4213	61.8357	64.0145	64.2462	114.436	238.518	733.603	1235.29	1524.15
	555	63.8176	61.2492	63.3827	63.5752	112.467	233.194	715.437	1202.06	1483.85
	556	63.1337	60.6177	62.6561	62.9024	110.413	227.914	696.804	1169.14	1444.08
	557	62.3905	59.8708	62.0052	62.2096	108.468	222.451	678.321	1136.94	1403.77
	558	61.6014	59.2741	61.296	61.4992	106.378	217.15	660.195	1105.67	1364.23
	559	60.9393	58.5682	60.6554	60.7938	104.34	211.995	643.179	1077.43	1325.22
	560	60.2319	57.901	59.8886	60.0163	102.638	207.075	626.676	1048.46	1287.42
	561	59.4992	57.2369	59.0631	59.2056	100.681	202.246	610.253	1019.27	1250.4
	562	58.6918	56.518	58.3663	58.3946	98.7239	197.502	594.146	990.303	1213.27
	563	57.8679	55.8047	57.6128	57.6191	96.8444	192.685	577.562	960.841	1177.49
	564	57.0986	55.0525	56.8446	56.9114	94.8309	188.27	561.675	932.541	1142.86
	565	56.3425	54.275	56.0948	56.1497	92.9494	183.739	545.861	905.793	1109.63
	566	55.5987	53.6354	55.3402	55.4347	91.2858	179.175	530.446	879.254	1076.81
	567	54.8286	52.9407	54.5534	54.5659	89.3773	174.731	515.084	852.751	1045.61
	568	54.0458	52.2006	53.786	53.7786	87.4967	170.535	500.691	826.842	1015.27
	569	53.2374	51.4192	52.9949	53.1293	85.6316	166.68	486.792	802.216	985.113
	570	52.4957	50.6703	52.2364	52.3294	83.85	162.68	473.054	778.681	955.479
	571	51.765	49.8782	51.5014	51.5134	82.1719	158.583	459.683	755.821	927.546
	572	50.9749	49.2072	50.7055	50.8057	80.5618	154.547	446.547	733.501	899.604
	573	50.1155	48.5122	49.9538	50.0517	78.9837	150.487	433.611	711.011	874.394
	574	49.3541	47.7252	49.1707	49.218	77.3479	146.563	421.015	689.022	850.307
	575	48.5907	46.8624	48.4261	48.4052	75.6081	142.633	408.835	668.234	824.569
	576	47.7869	46.1242	47.7053	47.6346	73.9897	138.956	397.37	648.232	799.006
	577	47.0154	45.3658	46.8263	46.813	72.4236	135.406	385.596	628.91	775.067
	578	46.2708	44.6818	46.1116	46.0922	70.8277	131.882	373.891	609.672	751.682
	579	45.5162	43.9639	45.3729	45.3843	69.3317	128.402	362.949	591.687	729.281
	580	44.723	43.1815	44.5562	44.5777	67.8349	125.074	352.248	574.168	706.832
	581	44.0541	42.4983	43.8088	43.8789	66.3517	121.865	341.861	557.125	685.055
	582	43.2863	41.8256	43.0555	43.1278	64.9969	118.899	331.591	540.283	663.875
	583	42.5512	41.1047	42.2958	42.3836	63.6234	115.884	321.518	523.786	642.88
	584	41.8233	40.4337	41.5616	41.6796	62.3207	112.887	311.595	507.068	622.834
	585	41.0804	39.7254	40.8343	40.9486	60.8917	109.991	301.84	491.525	603.693
	586	40.3592	39.0078	40.0574	40.2405	59.5174	107.309	292.88	476.379	585.225
	587	39.6473	38.3345	39.4397	39.4852	58.2727	104.538	284.256	461.537	567.32
	588	38.8963	37.7062	38.6893	38.7141	57.0311	101.782	276.074	446.541	549.975
	589	38.2079	37.027	37.9621	37.9982	55.7116	99.05	267.934	432.599	533.497
	590	37.5392	36.3269	37.3256	37.3476	54.3965	96.4844	260.08	419.695	517.662
	591	36.8151	35.7023	36.6619	36.5842	53.1071	93.9821	252.154	406.921	501.901
	592	36.1443	34.9618	35.943	35.8968	51.9621	91.4713	244.52	394.185	486.587
	593	35.4409	34.2763	35.3334	35.2839	50.6578	88.99	237.271	382.138	472.055
	594	34.7898	33.6146	34.6346	34.6054	49.5232	86.5953	230.232	370.775	457.621
	595	34.0334	32.9738	33.932	33.9576	48.3947	84.149	223.023	359.379	443.212
	596	33.3061	32.3798	33.2095	33.2722	47.3207	81.7058	215.973	347.75	429.096
	597	32.6812	31.7345	32.5343	32.6005	46.1931	79.3585	209.367	336.893	414.833
	598	32.0479	31.073	31.8493	31.9055	45.0745	77.1775	202.756	326.002	401.245
	599	31.3487	30.4341	31.1729	31.2757	43.9532	75.0201	196.873	315.098	387.8
	600	30.6581	29.8327	30.5489	30.6519	42.8414	72.9108	191.14	304.638	374.857
	601	30.0558	29.1797	29.922	29.9905	41.7365	70.8691	184.748	294.508	362.609
	602	29.4271	28.5184	29.3149	29.3368	40.6789	68.8691	178.495	284.679	350.213
	603	28.7538	27.8672	28.6528	28.6812	39.7054	66.8902	172.686	275.088	338.584
	604	28.1611	27.319	27.9851	28.0528	38.7208	65.0157	166.879	265.504	327.182
	605	27.5642	26.7151	27.3774	27.3806	37.7203	63.1371	161.515	256.426	315.502
	606	26.964	26.1487	26.7776	26.7671	36.7025	61.204	156.313	247.7	304.429
	607	26.3565	25.5595	26.1615	26.1799	35.8086	59.4937	150.842	239.482	294.146
	608	25.7542	24.9657	25.6189	25.4921	34.8715	57.8171	145.66	231.602	284.132
	609	25.1595	24.3907	25.1153	24.9279	33.8878	55.9794	140.719	223.567	274.38
	610	24.5581	23.8792	24.436	24.3886	33.0531	54.3384	136.023	215.64	264.976
	611	23.9716	23.2664	23.8746	23.8322	32.1861	52.7	131.543	208.257	256.08
	612	23.4265	22.6941	23.3049	23.3162	31.297	51.0788	126.957	201.105	247.428
	613	22.858	22.2315	22.6835	22.758	30.4924	49.5105	122.806	194.148	238.932
	614	22.2792	21.746	22.2091	22.2091	29.5998	48.0713	118.791	187.332	230.387
	615	21.7163	21.1677	21.6984	21.6464	28.8163	46.6496	114.803	180.857	222.253
	616	21.2113	20.6682	21.1393	21.2033	28.0492	45.2133	110.945	174.77	214.434
	617	20.7072	20.1927	20.6071	20.7043	27.3069	43.8304	107.19	168.872	206.818
	618	20.1567	19.6787	20.1452	20.1662	26.5467	42.4648	103.612	162.971	199.516
	619	19.6975	19.1764	19.6613	19.6851	25.793	41.0436	100.41	157.149	192.651
	620	19.2873	18.6671	19.1385	19.1477	25.0878	39.796	97.0453	151.558	186.021
	621	18.8336	18.2533	18.6583	18.6385	24.4746	38.6902	93.7271	146.118	179.566
	622	18.3317	17.7978	18.1801	18.1887	23.8275	37.5778	90.4016	140.992	173.345
	623	17.8326	17.357	17.7334	17.6899	23.1145	36.4114	87.0424	136.018	167.221
	624	17.4126	16.9232	17.3148	17.2456	22.422	35.3123	84.0049	131.18	161.074
	625	16.926	16.4942	16.8582	16.777	21.7993	34.2761	81.1823	126.606	155.035
	626	16.4486	16.0944	16.4114	16.3648	21.1742	33.2251	78.3691	122.104	149.304
	627	16.0211	15.6815	16.0035	15.9794	20.5758	32.1695	75.6011	117.601	143.775
	628	15.6107	15.2689	15.6013	15.5351	19.9333	31.1779	72.9433	113.304	138.705
	629	15.2451	14.8929	15.1507	15.095	19.3958	30.1328	70.3531	109.263	133.752
	630	14.8733	14.4861	14.7394	14.721	18.859	29.1198	67.8373	105.292	128.99
	631	14.4481	14.112	14.3795	14.3566	18.3026	28.2238	65.4105	101.528	124.384
	632	14.0225	13.7485	13.9836	14.0118	17.8345	27.3716	63.0439	97.9191	119.898
	633	13.7099	13.3629	13.6299	13.597	17.2776	26.4994	60.7525	94.3838	115.659
	634	13.3533	13.0011	13.2844	13.208	16.7231	25.6365	58.5543	90.7829	111.345
	635	12.9585	12.6671	12.9159	12.8537	16.2904	24.7329	56.5211	87.3723	107.134
	636	12.6066	12.3233	12.5519	12.5215	15.7921	23.9223	54.5631	84.0451	103.288
	637	12.3166	11.9886	12.2064	12.157	15.2898	23.1313	52.6247	80.8638	99.3374
	638	11.9691	11.6516	11.9013	11.8286	14.8317	22.3547	50.7154	77.9303	95.6751
	639	11.5837	11.3192	11.5672	11.5366	14.3993	21.632	48.9414	75.1239	92.2247
	640	11.2517	11.0536	11.2497	11.1971	13.9883	20.9555	47.1975	72.5308	88.8179
	641	10.9608	10.7451	10.8843	10.8675	13.5552	20.2572	45.4537	69.8343	85.6022
	642	10.659	10.4516	10.5761	10.5686	13.1622	19.5201	43.7886	67.2081	82.4554
	643	10.3368	10.1255	10.2614	10.2796	12.7683	18.909	42.188	64.5795	79.3948
	644	10.0393	9.84908	9.95531	9.96624	12.3533	18.3036	40.6535	62.0443	76.3665
	645	9.75452	9.61398	9.66462	9.64641	11.986	17.6939	39.0502	59.7431	73.4303
	646	9.47357	9.3268	9.4084	9.37516	11.6119	17.0995	37.5313	57.4362	70.5766
	647	9.18415	9.04634	9.1463	9.10712	11.2733	16.5309	36.1613	55.127	67.7403
	648	8.92775	8.78171	8.87817	8.81771	10.9401	15.9406	34.8	53.0043	64.9967
	649	8.66725	8.50166	8.61095	8.57098	10.5784	15.4561	33.51	51.0061	62.5455
	650	8.43332	8.26583	8.38216	8.34482	10.2581	14.9218	32.2108	49.0468	60.2097
supplementary figure 7D		＋ NTP, 400 mM MgCl2
		[P43]/(µM)
	wavelength (nm)	0	1	50	100	200	300	400	600	800
	370	0.48718	0.520289	0.515801	0.564223	0.654219	0.814338	0.997563	2.05696	2.54846
	371	0.503185	0.549192	0.539218	0.600212	0.666783	0.83327	1.01636	1.99927	2.45961
	372	0.531291	0.571169	0.581563	0.620052	0.698972	0.862854	1.04239	1.97903	2.41552
	373	0.55956	0.595194	0.606618	0.642962	0.741023	0.888916	1.0764	1.97673	2.39955
	374	0.576912	0.637378	0.631532	0.697372	0.767368	0.908286	1.10734	1.98317	2.40784
	375	0.61461	0.666584	0.671243	0.739292	0.805967	0.952623	1.14395	1.99641	2.41828
	376	0.670806	0.695243	0.721834	0.778982	0.865173	1.01604	1.19816	2.02712	2.46916
	377	0.735043	0.751731	0.780319	0.827525	0.921109	1.08773	1.26946	2.08244	2.53243
	378	0.797723	0.814294	0.83322	0.896852	0.98336	1.16681	1.35511	2.1436	2.61147
	379	0.858402	0.875808	0.903505	0.977165	1.05841	1.24608	1.44293	2.24763	2.70524
	380	0.931589	0.947422	0.968376	1.044	1.13092	1.33163	1.51803	2.35046	2.80398
	381	1.01001	1.0289	1.03978	1.12165	1.20366	1.43058	1.61936	2.46435	2.92197
	382	1.1037	1.10404	1.12827	1.20503	1.29294	1.51358	1.73538	2.58278	3.06577
	383	1.20404	1.1883	1.23378	1.29129	1.38997	1.60943	1.87865	2.71564	3.23331
	384	1.29001	1.2863	1.3522	1.38693	1.46596	1.71802	1.99914	2.86572	3.39481
	385	1.38233	1.40157	1.45899	1.49696	1.5734	1.86289	2.124	3.0404	3.56947
	386	1.49806	1.52703	1.56358	1.61998	1.70172	2.00182	2.28354	3.26138	3.76593
	387	1.64284	1.65283	1.69736	1.75575	1.85531	2.16794	2.45456	3.49959	3.97963
	388	1.79897	1.79743	1.85892	1.91937	2.019	2.35598	2.66348	3.76105	4.23683
	389	1.97917	1.97264	2.04858	2.10576	2.22147	2.57019	2.92373	4.04621	4.58328
	390	2.21894	2.20284	2.28083	2.34886	2.47269	2.85424	3.26219	4.42924	5.05037
	391	2.50786	2.46943	2.56322	2.65959	2.78311	3.19305	3.69188	4.92441	5.60737
	392	2.86095	2.81326	2.90355	3.02274	3.17118	3.58559	4.20144	5.53661	6.30139
	393	3.29663	3.20035	3.30372	3.43291	3.59415	4.07295	4.80834	6.26031	7.15673
	394	3.7446	3.66494	3.76235	3.90113	4.02304	4.63873	5.4858	7.0646	8.1733
	395	4.20633	4.12789	4.21792	4.35332	4.4745	5.26354	6.25407	7.96601	9.34985
	396	4.63293	4.56187	4.66622	4.74739	4.89923	5.86629	7.05156	8.95994	10.6085
	397	4.94536	4.8894	5.03675	5.08405	5.22966	6.46377	7.82372	10.0963	12.0469
	398	5.20284	5.10471	5.27553	5.30951	5.4516	6.99061	8.60833	11.3898	13.7021
	399	5.30397	5.23146	5.39454	5.41548	5.57744	7.45724	9.46507	12.7419	15.5566
	400	5.30474	5.21509	5.39912	5.42215	5.57232	7.87881	10.3844	14.3107	17.7129
	401	5.26877	5.12872	5.32546	5.37791	5.51518	8.31057	11.4218	16.1562	20.1724
	402	5.20998	5.03899	5.20407	5.29689	5.46361	8.81976	12.5813	18.392	23.1262
	403	5.14249	5.00322	5.16125	5.24968	5.40624	9.48607	14.0849	21.1951	26.8055
	404	5.15246	5.00848	5.14466	5.22959	5.43021	10.3417	15.9707	24.5313	31.1654
	405	5.2337	5.08017	5.24972	5.30385	5.53228	11.4216	18.303	28.571	36.5828
	406	5.42199	5.24642	5.43394	5.44481	5.68759	12.767	21.0956	33.4371	43.1175
	407	5.59794	5.4462	5.64031	5.6428	5.92059	14.2263	24.325	39.0289	50.8633
	408	5.80117	5.64401	5.85963	5.85849	6.19873	15.9884	28.0651	45.6191	59.8211
	409	6.06327	5.86638	6.08356	6.11383	6.45687	18.0588	32.4171	53.3732	70.1368
	410	6.30272	6.08425	6.30354	6.3213	6.69132	20.4035	37.3614	62.0009	81.6033
	411	6.56174	6.29084	6.53202	6.558	6.95139	22.9863	42.6494	71.5435	94.881
	412	6.79554	6.51045	6.77661	6.78771	7.23383	25.9068	48.6298	81.6458	109.502
	413	7.03151	6.75303	6.98966	7.01838	7.52693	29.1116	55.0194	92.8026	125.212
	414	7.26235	6.9734	7.2195	7.23707	7.81424	32.6725	62.4476	106.224	142.741
	415	7.48702	7.20935	7.47257	7.48546	8.13132	36.4409	71.0854	121.572	162.505
	416	7.76386	7.45591	7.732	7.71569	8.44672	40.6208	80.5522	138.308	185.243
	417	8.01231	7.70767	7.95962	7.97274	8.76914	45.3363	91.0011	156.974	210.946
	418	8.25614	7.92357	8.22187	8.19834	9.11535	50.7954	102.373	177.235	238.922
	419	8.53953	8.19502	8.47929	8.40349	9.51309	56.7073	115.046	199.44	268.617
	420	8.79441	8.44992	8.72542	8.65183	9.86344	63.1535	128.508	223.905	301.272
	421	9.0502	8.69814	8.95387	8.92581	10.2035	69.818	142.807	249.323	336.773
	422	9.30169	8.90651	9.20371	9.16703	10.601	77.0037	157.94	276.826	374.359
	423	9.56532	9.1107	9.45248	9.39053	11.0291	84.7306	173.819	305.294	414.547
	424	9.82133	9.36602	9.73452	9.64786	11.4754	92.8405	191.172	335.087	458.318
	425	10.0824	9.61899	10	9.91558	11.8983	101.775	210.088	366.703	506.204
	426	10.3699	9.88815	10.2107	10.1557	12.3409	111.428	230.053	400.778	555.603
	427	10.6559	10.1644	10.462	10.4189	12.7836	121.619	249.788	438.25	607.219
	428	10.8833	10.4097	10.7233	10.6751	13.2583	132.206	270.349	477.738	661.306
	429	11.1723	10.6457	11.016	10.9439	13.7173	142.705	293.61	518.404	716.799
	430	11.4208	10.8912	11.2772	11.2045	14.1919	153.421	317.592	559.615	773.59
	431	11.6937	11.1711	11.5481	11.4414	14.6941	164.515	342.123	601.451	830.016
	432	11.97	11.4548	11.8245	11.727	15.2078	176.152	367.053	644.222	889.068
	433	12.2779	11.6852	12.1006	12.0302	15.7483	188.07	392.506	689.88	951.836
	434	12.6063	11.9703	12.3809	12.3402	16.2851	200.821	419.339	737.012	1015.51
	435	12.93	12.2494	12.6579	12.6617	16.8631	214.174	447.092	786.045	1081.31
	436	13.247	12.5503	12.9872	12.9929	17.4492	227.661	476.588	837.633	1149.02
	437	13.6009	12.9047	13.3705	13.3843	18.1255	241.353	506.622	890.888	1218.78
	438	13.9441	13.2368	13.7201	13.7278	18.8263	255.774	536.383	943.618	1291.13
	439	14.2918	13.5237	14.1087	14.097	19.4967	270.77	566.924	998.565	1363.58
	440	14.67	13.8969	14.477	14.4617	20.2107	285.527	598.285	1053.17	1435.72
	441	15.0759	14.2821	14.8772	14.8665	20.9441	300.596	629.503	1107.28	1506.58
	442	15.477	14.648	15.2813	15.3181	21.6768	315.856	660.862	1162.36	1578.55
	443	15.9131	15.0481	15.6925	15.7268	22.3662	331.306	691.95	1217.34	1651.75
	444	16.368	15.4765	16.1124	16.2064	23.1194	346.507	722.554	1273.5	1726.21
	445	16.8218	15.8913	16.5573	16.7142	23.9247	361.367	752.886	1327.98	1799.46
	446	17.2361	16.3332	17.0274	17.1536	24.7171	375.353	782.167	1379.93	1871.12
	447	17.6999	16.7379	17.4878	17.5735	25.5374	389.096	810.115	1430.78	1939.74
	448	18.1469	17.1824	17.9825	17.9698	26.357	402.708	837.654	1480.45	2005.17
	449	18.5998	17.6465	18.5399	18.4759	27.1675	416.132	864.493	1528.16	2068.31
	450	19.1418	18.1622	19.0299	19.0718	28.0627	429.207	892.03	1575.87	2132.96
	451	19.7769	18.75	19.6283	19.6499	28.9991	442.53	920.502	1624.46	2201.26
	452	20.4407	19.357	20.2881	20.2242	29.9704	456.651	950.088	1674.78	2273.41
	453	21.0772	20.0109	20.9925	20.8672	31.0578	471.92	982.006	1725.85	2350.28
	454	21.7781	20.7573	21.8146	21.6815	32.3062	487.197	1012.22	1778.4	2428.4
	455	22.5966	21.5626	22.5614	22.4994	33.5155	502.799	1042.79	1833.27	2505.1
	456	23.4221	22.3592	23.3195	23.2758	34.6888	518.312	1074.83	1886.98	2580.14
	457	24.2654	23.0572	24.0986	24.0109	35.9283	532.534	1104.12	1932.94	2646.82
	458	25.1179	23.8284	24.8883	24.7876	37.0666	545.883	1131.17	1975.74	2707.66
	459	25.9091	24.6247	25.6757	25.5501	38.1321	557.526	1155.51	2018.52	2763.63
	460	26.6767	25.3186	26.4078	26.3524	39.2401	568.802	1176.44	2057.21	2813.14
	461	27.4539	26.0251	27.1388	27.0775	40.2372	578.71	1195.51	2090.54	2854.95
	462	28.1456	26.6981	27.8856	27.7925	41.1177	587.203	1212.44	2118.5	2891.69
	463	28.877	27.369	28.6969	28.5264	42.0264	594.662	1227.07	2139.96	2922.96
	464	29.5999	28.0781	29.4197	29.1912	42.8733	601.083	1238.62	2159.68	2948.34
	465	30.2854	28.7681	30.0745	29.8544	43.8188	606.824	1248.65	2175.65	2969.68
	466	30.9883	29.3491	30.8125	30.5838	44.7243	611.61	1257.59	2189.29	2988.87
	467	31.7793	30.0844	31.5209	31.3175	45.5098	615.802	1264.81	2199.79	3006.43
	468	32.5331	30.8518	32.2886	31.9951	46.3508	619.092	1270.41	2206.48	3027.6
	469	33.2382	31.5336	33	32.6628	47.1598	621.774	1274.54	2210.9	3040.86
	470	33.894	32.1895	33.6927	33.327	47.9224	623.508	1277.16	2212.77	3043.95
	471	34.5592	32.9057	34.3411	33.9575	48.6311	625.058	1278.21	2212.83	3045.26
	472	35.2059	33.5461	34.9693	34.6473	49.4014	625.775	1278.09	2210.68	3043.3
	473	35.8432	34.1622	35.6431	35.3052	50.1727	624.882	1276.83	2207.5	3038.1
	474	36.5635	34.7633	36.3865	35.962	50.7645	621.913	1274.76	2201.2	3028.66
	475	37.2249	35.4058	37.0057	36.7596	51.3858	620.158	1270.87	2191.25	3015.87
	476	37.948	36.0188	37.5634	37.4304	51.9442	618.593	1265.44	2180.03	3000.14
	477	38.6181	36.6348	38.2658	38.0669	52.6044	617.001	1258.89	2166.45	2982.83
	478	39.2296	37.2248	38.976	38.7678	53.2071	614.964	1251.73	2151.26	2963.16
	479	39.798	37.8311	39.6456	39.369	53.7514	612.155	1243.34	2135.14	2940.61
	480	40.3603	38.4192	40.2128	39.8757	54.299	609.057	1233.55	2116.03	2913.1
	481	41.0092	39.0501	40.7153	40.5831	54.8124	605.565	1223.53	2096.48	2885.89
	482	41.6506	39.6499	41.3905	41.2068	55.3495	601.084	1212.58	2075.4	2859.69
	483	42.2897	40.1715	42.0266	41.7152	55.7907	596.471	1200.18	2054.17	2830.95
	484	42.8211	40.7208	42.6142	42.2702	56.2686	591.363	1187.44	2031.57	2800.47
	485	43.3785	41.3287	43.2402	42.8539	56.7633	586.277	1175.49	2009.91	2769.11
	486	44.0551	41.9265	43.8772	43.505	57.2516	581.891	1163.73	1988.37	2738.74
	487	44.6487	42.5642	44.5204	44.0665	57.7431	577.097	1150.67	1965.43	2707.7
	488	45.3169	43.1555	45.1191	44.734	58.2666	571.982	1138.79	1942.69	2675.57
	489	45.9902	43.8241	45.7558	45.4138	58.8502	567.567	1127.87	1921.64	2646.22
	490	46.6315	44.4641	46.4565	46.0773	59.4206	563.387	1117.26	1901.13	2617.54
	491	47.3076	45.0895	47.0938	46.7143	60.0039	559.136	1107.34	1880.91	2589.12
	492	48.0077	45.779	47.7251	47.3469	60.5266	555.347	1097.64	1862.49	2562.26
	493	48.6848	46.466	48.4696	47.9915	61.1764	552.07	1088.66	1845.65	2537.96
	494	49.4193	47.1544	49.1718	48.7066	61.8776	548.77	1080.25	1827.96	2513.96
	495	50.1586	47.8224	49.9016	49.4229	62.454	545.497	1071.35	1811.25	2491.38
	496	50.9332	48.5461	50.6424	50.2639	63.1082	542.489	1063.3	1796.5	2470.66
	497	51.647	49.2866	51.3832	51.0469	63.8837	539.555	1055.77	1780.71	2449.8
	498	52.4089	50.1205	52.1651	51.7922	64.5718	536.582	1047.69	1766.26	2430.08
	499	53.2424	50.8956	52.9988	52.6285	65.2599	533.97	1040.37	1752.77	2411.23
	500	54.0655	51.7155	53.8895	53.4445	66.0127	531.043	1033.1	1738.03	2391.37
	501	54.983	52.4481	54.6122	54.2828	66.7768	528.037	1024.53	1723.06	2370.23
	502	55.7862	53.2264	55.4783	55.1632	67.494	525.063	1016.99	1707.1	2349.73
	503	56.5683	54.0401	56.3021	55.9221	68.2336	521.547	1008.81	1691.38	2327.46
	504	57.404	54.8384	57.0629	56.6233	68.8503	517.971	1000.31	1676.1	2303.78
	505	58.171	55.5823	57.835	57.3395	69.4768	514.522	991.156	1659.57	2282.21
	506	58.787	56.2708	58.5908	57.9946	70.0832	510.377	981.165	1641.5	2256.79
	507	59.538	56.8824	59.1657	58.6091	70.6517	505.879	971.693	1623.48	2230.4
	508	60.238	57.5203	59.8314	59.3035	71.1676	501.67	961.902	1605.6	2204.36
	509	60.8094	58.1181	60.476	59.8785	71.625	497.332	951.006	1586.43	2176.08
	510	61.3523	58.6362	60.9475	60.4833	72.153	492.735	940.374	1566.51	2148.03
	511	61.8901	59.1537	61.5407	61.0917	72.585	487.714	929.335	1545.68	2119.79
	512	62.383	59.6547	62.0272	61.567	72.9654	482.848	917.729	1524.51	2091.39
	513	62.9133	60.1753	62.4925	62.0516	73.3126	478.186	906.226	1505.33	2063.8
	514	63.4096	60.6122	62.9642	62.4722	73.6313	472.906	893.922	1484.88	2034.85
	515	63.8501	61.0806	63.4423	62.8818	73.8472	467.509	881.8	1462.53	2006.4
	516	64.1848	61.4607	63.8321	63.3052	74.1486	462.031	869.053	1438.73	1975.7
	517	64.6425	61.8024	64.1446	63.624	74.3676	456.749	856.177	1415.3	1943.21
	518	64.905	62.0818	64.4797	64.0111	74.5117	450.717	843.806	1393.36	1911.94
	519	65.2543	62.3815	64.8076	64.2583	74.7262	444.221	830.438	1370.82	1878.58
	520	65.572	62.7017	65.127	64.5191	74.8501	437.604	816.958	1348.04	1846.36
	521	65.7597	62.9486	65.384	64.7666	74.7555	430.938	802.696	1324.97	1813.88
	522	65.9421	63.2122	65.6212	65.0049	74.8243	424.657	788.948	1301.48	1781.21
	523	66.0817	63.3513	65.7709	65.1809	74.8847	417.403	775.243	1279.3	1747.55
	524	66.2251	63.4681	65.8976	65.2603	74.936	410.312	760.864	1255.47	1714.61
	525	66.3866	63.5662	65.9738	65.3397	74.8125	403.914	747.512	1230.48	1681.6
	526	66.5174	63.6525	66.0378	65.4392	74.7061	396.942	734.179	1204.91	1648.43
	527	66.5607	63.7925	66.0791	65.5196	74.6052	390.282	720.55	1181.61	1615.96
	528	66.5362	63.8013	66.1312	65.5298	74.3607	383.856	707.479	1158.08	1582.48
	529	66.4646	63.7981	66.1334	65.5262	74.2349	377.505	694.747	1134.92	1549.46
	530	66.4227	63.7228	66.062	65.4585	73.993	371.028	681.76	1111.7	1515.68
	531	66.3335	63.56	65.9592	65.4148	73.8497	364.672	668.707	1088.72	1484.15
	532	66.3179	63.4925	65.8815	65.2156	73.6066	358.578	655.293	1066.17	1453.49
	533	66.1647	63.4427	65.7188	65.1738	73.3857	352.286	642.311	1043.15	1423.7
	534	66.0025	63.3122	65.5121	65.0352	72.9476	345.729	628.733	1020.48	1394.83
	535	65.8476	63.2617	65.2835	64.8107	72.5743	339.104	615.528	998.688	1366.16
	536	65.6817	62.9684	65.0976	64.6215	72.2627	332.689	602.597	977.698	1335.58
	537	65.4197	62.7392	64.8665	64.3578	71.8298	326.66	589.662	956.595	1305.26
	538	65.123	62.5385	64.6896	64.0619	71.3844	320.133	576.398	934.597	1275.41
	539	64.8554	62.2824	64.4324	63.8452	70.9671	314.075	564.242	914.735	1246.42
	540	64.5152	62.0264	64.1787	63.5635	70.5474	308.138	551.902	895.471	1218.22
	541	63.7147	61.2851	63.365	62.8633	69.4439	300.682	534.877	864.274	1177.99
	542	63.4542	60.9146	63.0846	62.4658	69.0121	294.8	523.327	844.126	1150.31
	543	63.1519	60.6211	62.6478	62.0943	68.488	288.823	512.44	824.695	1123.6
	544	62.7266	60.2905	62.2005	61.7052	67.9202	282.825	501.411	805.263	1097.06
	545	62.3416	59.8537	61.8219	61.3266	67.4579	276.535	490.743	786.367	1071.02
	546	61.8608	59.4158	61.5249	60.9302	66.8351	270.836	479.467	766.87	1045.13
	547	61.4178	59.054	61.1148	60.4255	66.2665	265.267	467.903	747.816	1019.62
	548	60.9039	58.6208	60.577	59.9705	65.7042	259.806	456.862	730.221	994.917
	549	60.4621	58.1683	60.0611	59.5469	65.029	254.335	445.93	712.806	970.499
	550	60.0146	57.7339	59.5328	59.0472	64.4548	249.07	435.558	695.628	946.034
	551	59.5361	57.2548	59.0847	58.4652	63.7801	243.83	425.391	678.005	921.482
	552	59.0185	56.6712	58.6487	57.9662	63.1958	238.599	414.926	660.385	897.432
	553	58.4505	56.1695	58.0302	57.4528	62.5822	233.507	404.47	643.819	874.342
	554	57.9404	55.6785	57.469	56.9266	61.8697	228.489	394.209	628.451	852.452
	555	57.2968	55.1401	56.9324	56.367	61.2398	223.322	384.436	612.087	830.477
	556	56.7297	54.6498	56.3498	55.776	60.5148	218.186	374.818	595.835	808.821
	557	56.1262	54.0602	55.7507	55.219	59.7134	213.087	365.286	579.815	786.984
	558	55.4835	53.4378	55.157	54.6678	59.0134	208.407	355.978	563.732	765.601
	559	54.7846	52.8146	54.5937	54.0281	58.2367	203.597	346.875	548.259	744.704
	560	54.171	52.2487	53.9643	53.4594	57.5634	198.989	337.7	533.809	723.466
	561	53.5573	51.6129	53.2416	52.8255	56.8593	194.666	329.13	519.41	703.496
	562	52.9761	51.0087	52.6068	52.0932	56.0989	190.106	320.849	504.878	683.596
	563	52.2821	50.4139	51.895	51.4578	55.2697	185.252	312.688	490.664	663.595
	564	51.5672	49.816	51.2427	50.8798	54.4736	180.703	304.327	477.145	640.857
	565	50.9306	49.1126	50.6383	50.234	53.693	176.229	295.959	464.192	619.04
	566	50.2744	48.5421	49.8842	49.5487	52.8976	171.868	287.829	451.426	601.567
	567	49.6357	47.8844	49.1543	48.8139	52.1448	167.584	279.812	438.794	585.057
	568	48.9432	47.1691	48.4341	48.138	51.3886	163.455	271.877	426.134	565.71
	569	48.2375	46.4544	47.8233	47.4121	50.6011	159.539	264.115	413.871	548.068
	570	47.545	45.8195	47.153	46.7231	49.817	155.481	256.929	401.974	532.602
	571	46.8816	45.2597	46.4425	46.0229	49.0804	151.603	249.856	390.775	517.044
	572	46.1846	44.5673	45.7426	45.3866	48.4046	147.788	242.987	379.985	501.993
	573	45.439	43.8803	45.09	44.6364	47.6545	144.09	236.774	369.403	487.602
	574	44.7361	43.2293	44.4889	43.9554	46.8331	140.493	230.351	358.373	473.247
	575	44.0628	42.5849	43.7353	43.2989	46.0964	136.963	223.641	347.742	458.591
	576	43.3868	41.8991	43.0818	42.6739	45.4152	133.654	217.356	337.643	445.086
	577	42.7066	41.2169	42.3827	42.0234	44.5873	130.268	211.282	327.593	431.661
	578	41.9886	40.5753	41.7221	41.3641	43.8295	126.999	205.463	317.909	418.624
	579	41.3046	39.9431	41.0962	40.7327	43.0491	123.758	199.804	308.665	406.254
	580	40.6061	39.3012	40.3994	40.1031	42.3238	120.523	194.131	299.784	394.175
	581	39.9502	38.6693	39.7742	39.4303	41.5763	117.512	188.729	291.427	382.517
	582	39.3122	38.0159	39.0621	38.7305	40.7885	114.502	183.618	283.075	370.814
	583	38.6561	37.3935	38.4462	38.1694	40.0657	111.511	178.655	274.913	359.517
	584	38.032	36.7175	37.7992	37.4606	39.455	108.513	173.601	266.95	348.594
	585	37.33	36.0789	37.0675	36.7788	38.7191	105.699	168.625	258.915	338.24
	586	36.6916	35.4938	36.3843	36.1827	38.0759	102.952	164.059	251.283	328.34
	587	36.0999	34.9284	35.7952	35.5291	37.3902	100.386	159.325	243.938	318.68
	588	35.467	34.3225	35.2159	34.8318	36.6531	97.859	154.862	236.7	309.192
	589	34.8214	33.6969	34.5621	34.1599	35.9905	95.4053	150.421	229.649	300.056
	590	34.2251	33.081	33.9691	33.5693	35.3447	92.8044	146.184	223.048	291.126
	591	33.5958	32.5153	33.3751	32.9736	34.6865	90.3462	142.026	216.605	282.092
	592	32.9451	31.938	32.7321	32.3694	34.0262	88.1064	137.975	210.116	273.61
	593	32.3564	31.3396	32.1486	31.8151	33.3701	85.6991	134.226	203.674	265.712
	594	31.7644	30.7173	31.5942	31.2304	32.7172	83.4899	130.305	197.48	257.414
	595	31.128	30.1044	30.9668	30.6188	32.0791	81.2276	126.496	191.582	249.321
	596	30.5366	29.5248	30.3017	29.997	31.4269	78.8457	122.639	185.877	241.387
	597	29.9349	28.9363	29.7225	29.317	30.8225	76.7559	118.955	180.046	233.747
	598	29.2918	28.4303	29.0922	28.7622	30.1665	74.6522	115.482	174.361	226.489
	599	28.676	27.7962	28.5363	28.2195	29.492	72.4895	111.837	168.839	219.186
	600	28.0303	27.1928	27.979	27.611	28.8855	70.3617	108.494	163.59	212.046
	601	27.4576	26.6628	27.3496	27.0491	28.3079	68.4372	105.32	158.543	205.198
	602	26.9526	26.148	26.7408	26.5143	27.6255	66.452	102.175	153.592	198.732
	603	26.3777	25.5329	26.179	25.9873	27.0497	64.5792	99.0609	148.822	192.285
	604	25.798	25.0349	25.5883	25.4561	26.4487	62.6874	96.0473	144.219	186.005
	605	25.2226	24.4626	25.0144	24.7904	25.8137	60.7673	93.0768	139.428	179.837
	606	24.6737	23.9408	24.5245	24.2173	25.2633	59.0874	90.1099	134.674	174.162
	607	24.0926	23.3793	23.9856	23.6422	24.6351	57.4749	87.2199	130.163	168.592
	608	23.521	22.8152	23.3696	23.1064	24.0202	55.8662	84.3945	125.7	163.015
	609	22.9963	22.348	22.8389	22.6066	23.4344	54.2041	81.6396	121.456	157.613
	610	22.4894	21.8933	22.2839	22.108	22.9476	52.5645	79.098	117.652	152.369
	611	21.9969	21.3777	21.7698	21.5904	22.4955	51.0179	76.6475	114.073	147.423
	612	21.477	20.9098	21.2695	21.1457	21.9559	49.4543	74.2036	110.419	142.396
	613	20.9614	20.4623	20.8003	20.6533	21.4294	47.9638	71.7569	106.666	137.495
	614	20.4564	19.9368	20.3524	20.1067	20.89	46.4848	69.5879	103.092	132.693
	615	19.9533	19.4664	19.8806	19.6567	20.4014	45.1098	67.4745	99.6664	127.991
	616	19.5177	18.9959	19.4417	19.1829	19.879	43.7931	65.2487	96.3696	123.622
	617	19.0256	18.5198	18.9661	18.6898	19.3891	42.3967	63.188	93.1506	119.328
	618	18.5315	18.0758	18.4419	18.2301	18.9069	41.0494	61.165	90.0426	115.182
	619	18.1155	17.6966	17.9981	17.8055	18.4724	39.8881	59.3534	87.1081	111.268
	620	17.6693	17.2802	17.5605	17.352	18.0352	38.7082	57.5103	84.1759	107.414
	621	17.1855	16.7941	17.1517	16.9583	17.5725	37.4929	55.6341	81.4594	103.808
	622	16.7933	16.3888	16.7273	16.56	17.0869	36.4206	53.7491	78.7057	100.499
	623	16.4045	15.9818	16.3072	16.1641	16.6623	35.3472	51.9548	76.099	97.0437
	624	16.0039	15.5838	15.9015	15.7482	16.2454	34.2306	50.2836	73.589	93.697
	625	15.6129	15.2016	15.492	15.3682	15.8106	33.1455	48.501	71.0475	90.4293
	626	15.1924	14.791	15.1037	14.9851	15.3596	32.0662	46.8984	68.5353	87.3505
	627	14.7748	14.4402	14.691	14.5358	14.9507	31.0791	45.3198	66.073	84.3316
	628	14.4475	14.0679	14.3405	14.1624	14.5745	30.0834	43.8311	63.8225	81.3625
	629	14.0638	13.7333	13.9902	13.8018	14.2022	29.0951	42.3706	61.6489	78.3996
	630	13.6777	13.3977	13.6145	13.4764	13.8458	28.1204	40.8634	59.5036	75.5249
	631	13.3453	13.0371	13.2609	13.0999	13.4763	27.1928	39.4601	57.4096	72.8357
	632	12.9987	12.677	12.914	12.7302	13.1268	26.3718	38.1603	55.4829	70.2968
	633	12.6191	12.3292	12.5988	12.4197	12.786	25.5782	36.9366	53.6585	67.7308
	634	12.3034	11.9856	12.2503	12.0951	12.4375	24.8335	35.6249	51.757	65.3056
	635	11.9877	11.6956	11.9195	11.7355	12.1166	23.9918	34.3689	49.8688	63.0099
	636	11.6735	11.3655	11.5863	11.3986	11.7678	23.1726	33.2063	48.2156	60.6607
	637	11.3393	11.0565	11.2725	11.1074	11.4301	22.4508	32.2077	46.4915	58.3979
	638	11.0305	10.8023	10.9941	10.8021	11.1455	21.7281	31.1511	44.9066	56.2784
	639	10.7198	10.507	10.6545	10.5036	10.7948	21.0402	30.0371	43.3746	54.2933
	640	10.4403	10.228	10.3706	10.2005	10.4609	20.3503	28.9873	41.8424	52.4675
	641	10.1323	9.92931	10.0814	9.92121	10.1882	19.6868	27.9744	40.3296	50.5254
	642	9.84989	9.65147	9.77098	9.63718	9.88516	19.0041	27.0011	38.8658	48.5823
	643	9.57248	9.37923	9.47321	9.36362	9.60456	18.3725	26.0301	37.3714	46.8447
	644	9.31067	9.15786	9.20096	9.12171	9.33452	17.7784	25.072	36.0429	45.0801
	645	9.05487	8.891	8.92703	8.84665	9.06219	17.1378	24.1849	34.7144	43.4263
	646	8.78213	8.6164	8.67362	8.60738	8.81509	16.538	23.3401	33.4836	41.8507
	647	8.52208	8.37222	8.43965	8.37682	8.55276	15.9915	22.5006	32.1789	40.3295
	648	8.26569	8.14559	8.14758	8.14484	8.29107	15.4829	21.683	30.9616	38.8537
	649	8.00904	7.89474	7.94305	7.89216	8.05122	14.999	20.9566	29.7977	37.4245
	650	7.79293	7.6547	7.7415	7.63724	7.82035	14.5241	20.2845	28.7513	36.075

## Sheet: suppl_fig 10
supplementary_figure 10A, B
	Wavelength (nm)	100 µM NTP	400uM P43	800uM P43 NTP wash	800uM P43 NTP wash super	water			100 µM NTP-Water	400µM p43-water	800uM P43 NTP wash-water	800uM P43 NTP wash super-water
	250	0.350161	-0.957802	-1.10705	-1.17278	-0.0635297			0.413691	-0.894272	-1.04352	-1.10925
	249	0.147203	-0.991689	-1.10151	-1.15797	-0.0232965			0.170499	-0.968392	-1.07821	-1.13467
	248	-0.00701722	-0.914108	-1.14329	-1.08875	-0.0275574			0.0205402	-0.886551	-1.11573	-1.06119
	247	-0.19085	-0.91032	-1.17698	-1.05016	-0.0287293			-0.162121	-0.881591	-1.14825	-1.02143
	246	-0.212468	-0.916887	-1.09755	-1.07421	-0.00187256			-0.210595	-0.915014	-1.09568	-1.07234
	245	-0.180386	-0.874895	-1.05871	-0.985488	-0.0707751			-0.109611	-0.80412	-0.987935	-0.914713
	244	-0.177694	-0.942479	-1.13765	-0.935187	-0.0185992			-0.159095	-0.92388	-1.11905	-0.916588
	243	-0.304234	-0.997619	-1.17344	-0.901887	-0.0163281			-0.287906	-0.981291	-1.15711	-0.885559
	242	-0.444778	-1.02193	-1.28973	-0.827074	-0.0134845			-0.431293	-1.00845	-1.27625	-0.813589
	241	-0.617706	-1.12565	-1.47032	-0.81801	0.0627484			-0.680454	-1.1884	-1.53307	-0.880758
	240	-0.667349	-1.15543	-1.58589	-0.85095	0.0713745			-0.738723	-1.2268	-1.65726	-0.922324
	239	-0.663243	-1.16767	-1.60754	-0.925998	-0.0107495			-0.652494	-1.15692	-1.59679	-0.915249
	238	-0.583463	-1.12756	-1.68509	-1.00616	-0.0165662			-0.566897	-1.11099	-1.66852	-0.989594
	237	-0.548846	-1.05362	-1.8602	-1.12064	-0.0694543			-0.479392	-0.984166	-1.79075	-1.05119
	236	-0.471944	-1.04678	-2.13809	-1.19706	-0.10313			-0.368814	-0.94365	-2.03496	-1.09393
	235	-0.473518	-1.05432	-2.3122	-1.22243	-0.0191461			-0.454372	-1.03517	-2.29305	-1.20328
	234	-0.395579	-1.08465	-2.4444	-1.12459	0.0363379			-0.431917	-1.12099	-2.48074	-1.16093
	233	-0.29735	-1.1331	-2.31577	-1.0436	0.0783978			-0.375748	-1.2115	-2.39417	-1.122
	232	-0.462246	-1.16622	-2.08436	-0.994819	0.117167			-0.579413	-1.28339	-2.20153	-1.11199
	231	-0.332928	-0.922552	-2.12915	-1.03726	0.154201			-0.487129	-1.07675	-2.28335	-1.19146
	230	-0.406704	-0.759593	-2.27807	-1.10611	0.17459			-0.581294	-0.934183	-2.45266	-1.2807
	229	-0.432672	-0.662946	-2.16017	-1.11613	0.284042			-0.716714	-0.946988	-2.44421	-1.40017
	228	-0.185271	-0.604885	-2.11075	-1.10338	0.311663			-0.496934	-0.916548	-2.42241	-1.41504
	227	-0.213242	-0.653416	-2.04601	-1.08038	0.352975			-0.566217	-1.00639	-2.39898	-1.43335
	226	-0.288598	-0.509985	-2.08225	-1.10732	0.403279			-0.691877	-0.913264	-2.48553	-1.5106
	225	-0.231785	-0.353453	-2.38405	-1.21872	0.347541			-0.579326	-0.700994	-2.73159	-1.56626
	224	-0.50935	-0.35489	-2.62972	-1.44191	0.440294			-0.949644	-0.795184	-3.07001	-1.8822
	223	-0.627457	-0.577813	-2.80862	-1.54416	0.505408			-1.13287	-1.08322	-3.31403	-2.04957
	222	-0.604805	-1.25046	-3.02024	-1.63427	0.589249			-1.19405	-1.83971	-3.60949	-2.22352
	221	-0.765506	-2.26269	-3.22882	-1.66219	0.656423			-1.42193	-2.91911	-3.88524	-2.31861
	220	-0.728902	-3.2589	-3.40753	-1.73861	0.595809			-1.32471	-3.85471	-4.00334	-2.33442
	219	-0.743484	-4.45393	-3.70625	-1.75309	0.58452			-1.328	-5.03845	-4.29077	-2.33761
	218	-0.673274	-5.3547	-3.93572	-1.88683	0.520551			-1.19382	-5.87525	-4.45627	-2.40738
	217	-0.554383	-6.19302	-4.01139	-2.03544	0.564967			-1.11935	-6.75799	-4.57636	-2.60041
	216	-0.313242	-6.77652	-4.11138	-2.09186	0.671769			-0.985011	-7.44829	-4.78315	-2.76363
	215	-0.0980127	-7.24455	-4.13893	-2.43416	0.717888			-0.815901	-7.96244	-4.85682	-3.15205
	214	-0.148824	-7.83203	-3.95929	-2.659	0.767529			-0.916353	-8.59956	-4.72682	-3.42653
	213	-0.229222	-8.76296	-3.87792	-2.9087	0.805244			-1.03447	-9.5682	-4.68316	-3.71394
	212	-0.249127	-9.64825	-4.02804	-3.12698	0.914207			-1.16333	-10.5625	-4.94225	-4.04119
	211	-0.235713	-10.4688	-3.88288	-3.25114	0.913673			-1.14939	-11.3825	-4.79655	-4.16481
	210	0.0713867	-11.5509	-3.68101	-3.42238	0.987861			-0.916474	-12.5388	-4.66887	-4.41024
	209	0.713961	-12.1646	-3.90383	-3.60105	0.966531			-0.25257	-13.1311	-4.87036	-4.56758
	208	1.28012	-13.1573	-3.74994	-3.9661	0.812888			0.467232	-13.9702	-4.56283	-4.77899
	207	1.58861	-14.5729	-4.01347	-4.33922	0.673671			0.914939	-15.2466	-4.68714	-5.01289
	206	1.37711	-16.5044	-4.49549	-4.53286	0.623096			0.754014	-17.1275	-5.11859	-5.15596
	205	1.22426	-18.5561	-4.55232	-4.69887	0.527692			0.696568	-19.0838	-5.08001	-5.22656
	204	0.722317	-20.2595	-4.8756	-4.83721	0.546295			0.176022	-20.8058	-5.4219	-5.3835
	203	0.489429	-22.948	-4.77848	-5.20227	0.663168			-0.173739	-23.6112	-5.44165	-5.86544
	202	0.439928	-25.0791	-5.15676	-5.82923	0.628065			-0.188137	-25.7072	-5.78483	-6.4573
	201	0.178532	-27.6889	-5.7677	-6.10004	0.441			-0.262468	-28.1299	-6.2087	-6.54104
	200	0.28299	-29.7703	-6.34619	-6.71842	0.402076			-0.119086	-30.1724	-6.74827	-7.1205
	199	0.245448	-30.3383	-7.21478	-7.12785	0.311304			-0.065856	-30.6496	-7.52608	-7.43915
	198	0.579222	-31.0566	-7.55375	-7.136	0.347762			0.23146	-31.4044	-7.90151	-7.48376
	197	0.0807928	-31.1788	-7.28081	-7.71671	0.614792			-0.533999	-31.7936	-7.8956	-8.3315
	196	0.235067	-29.9413	-7.15947	-7.60363	0.580878			-0.345811	-30.5222	-7.74035	-8.18451
	195	0.256267	-28.826	-6.96066	-7.19738	0.711616			-0.455349	-29.5376	-7.67228	-7.909
	194	0.121083	-26.6886	-5.9109	-6.94745	0.349421			-0.228338	-27.038	-6.26032	-7.29687
	193	1.20246	-25.3555	-5.75927	-6.21595	0.0017871			1.20067	-25.3573	-5.76106	-6.21774
	192	1.04654	-22.758	-5.99115	-6.00137	0.0523212			0.994219	-22.8103	-6.04347	-6.05369
	191	0.600822	-18.7145	-5.53885	-5.65083	0.221322			0.3795	-18.9358	-5.76017	-5.87215
	190	0.61734	-14.6023	-5.89861	-5.3949	0.333563			0.283777	-14.9359	-6.23217	-5.72846
supplementary_figure 10C
		Sample 1		Sample 2		Sample 3
		A260	A280	A260	A280	A260	A280
	800 µM P43 (total)	2.62	4.41	2.6	4.36	2.6	4.39
	500 µM NTPs (total)	22.36	10.9	22.37	11.01	22.84	11.21
	800 µM P43 + 500 µM NTPs (supernatant)	20.51	10.71	20.37	10.68	20.26	10.34

## Sheet: suppl_fig 12
supplementary_fig12
																						FAM1_mean intensity
																					[RNA] (µM)	_(1)	_(2)	_(3)	AVE	SD
																					0	105.26	105.29	105.32	105.29	0.03
																					1	114.95	114.98	115.54	115.157	0.332315
																					5	141.94	144.08	144.06	143.36	1.2298
																					10	170.5	170.33	168.74	169.857	0.97079
																					20	228.94	228.35	227.3	228.197	0.830682
																					40	352.57	353.09	357.49	354.383	2.70299
																						FAM5_mean intensity
																					[RNA] (µM)	_(1)	_(2)	_(3)	AVE	SD
																					1	136.06	135.58	136.21	135.95	0.32909
																					5	270.85	273.96	285.48	276.763	7.70735
																					10	436.23	426	418.42	426.883	8.9378
																					20	719.89	733.89	753.96	735.913	17.1249
																					40	1268.5	1200.26	1295.25	1254.67	48.9819	(saturated)
																						FAM11_mean intensity
																					[RNA] (µM)	_(1)	_(2)	_(3)	AVE	SD
																					1	153.25	152.41	153.68	153.113	0.645936
																					5	243.02	243.57	246.94	244.51	2.12233
																					10	312.62	306.47	311.96	310.35	3.37634
																					20	402.44	428.69	418.16	416.43	13.2102
																					40	508.38	518.8	480.57	502.583	19.7632

## Sheet: suppl_fig 13
supplementary_fig13A,B
		＋ZLT, –NTP				＋ZLT, ＋NTP
	wavelength (nm)	P43 0µM	100 µM	200 µM	400 µM	0 µM	100 µM	200 µM	400 µM
	370	-3.27685	-2.87323	-2.63533	-1.47454	-2.99734	-2.86359	-2.68433	-1.53334
	371	-3.25935	-2.79854	-2.58485	-1.51676	-2.94443	-2.79909	-2.6142	-1.56445
	372	-3.2346	-2.72731	-2.52912	-1.52465	-2.87525	-2.7246	-2.55304	-1.57808
	373	-3.20694	-2.65056	-2.45514	-1.52064	-2.79588	-2.64613	-2.50117	-1.5487
	374	-3.16944	-2.55943	-2.35261	-1.47982	-2.69415	-2.55116	-2.41794	-1.52025
	375	-3.1311	-2.44645	-2.2542	-1.43073	-2.57856	-2.44831	-2.29857	-1.46962
	376	-3.08452	-2.31667	-2.12701	-1.36636	-2.45047	-2.33371	-2.15164	-1.39784
	377	-3.02657	-2.15484	-1.99112	-1.25706	-2.29997	-2.18986	-2.01288	-1.30813
	378	-2.95516	-1.96861	-1.83174	-1.14767	-2.13612	-2.02483	-1.87952	-1.20368
	379	-2.87956	-1.78751	-1.6434	-0.993693	-1.96856	-1.85551	-1.69516	-1.06411
	380	-2.79187	-1.57987	-1.45332	-0.827874	-1.7589	-1.6322	-1.49849	-0.912019
	381	-2.69826	-1.35865	-1.22256	-0.627039	-1.54112	-1.39666	-1.27328	-0.722682
	382	-2.58948	-1.10909	-0.970893	-0.43665	-1.30031	-1.13235	-1.01406	-0.542661
	383	-2.46407	-0.841654	-0.693486	-0.220877	-1.04065	-0.847294	-0.733617	-0.32884
	384	-2.34419	-0.573194	-0.380437	0.017576	-0.776048	-0.549156	-0.437414	-0.0913547
	385	-2.20496	-0.300654	-0.062409	0.253859	-0.492848	-0.232865	-0.115371	0.170793
	386	-2.06251	0.0442226	0.274802	0.488887	-0.150068	0.116139	0.23073	0.445038
	387	-1.8982	0.415234	0.637412	0.749688	0.243224	0.512988	0.584689	0.727861
	388	-1.70279	0.815757	1.06086	1.07246	0.680307	0.934937	1.00328	1.04181
	389	-1.50097	1.2657	1.49823	1.41057	1.16259	1.36983	1.47575	1.42333
	390	-1.25315	1.79409	2.00552	1.80821	1.6755	1.9042	1.99186	1.86711
	391	-0.944765	2.38165	2.58095	2.30335	2.28485	2.49868	2.5622	2.39058
	392	-0.596773	3.007	3.21738	2.90122	2.94789	3.09697	3.12843	3.01799
	393	-0.171053	3.71448	3.88333	3.59946	3.6742	3.78682	3.77307	3.69214
	394	0.292749	4.51897	4.60111	4.34027	4.42351	4.53257	4.51939	4.38684
	395	0.767342	5.31136	5.32218	5.1343	5.18054	5.27211	5.25627	5.15693
	396	1.17205	6.06636	6.0578	5.97969	5.92171	6.00482	5.97281	5.95759
	397	1.51565	6.72374	6.71482	6.78765	6.63219	6.66866	6.69385	6.7808
	398	1.80847	7.33586	7.29796	7.58645	7.24089	7.26213	7.30288	7.61663
	399	1.992	7.86079	7.8238	8.4068	7.78071	7.80991	7.85811	8.4798
	400	2.09256	8.34141	8.27375	9.24647	8.24254	8.26585	8.312	9.39405
	401	2.1723	8.80396	8.70386	10.235	8.70348	8.6792	8.74978	10.4268
	402	2.21083	9.19705	9.15081	11.3399	9.15864	9.13002	9.18929	11.647
	403	2.27003	9.6774	9.60534	12.6877	9.61105	9.56806	9.73278	13.1438
	404	2.39689	10.2472	10.1368	14.2389	10.1696	10.0808	10.3286	14.9583
	405	2.56633	10.9093	10.7862	16.1238	10.7979	10.7153	10.9733	17.1261
	406	2.79277	11.6501	11.4648	18.5347	11.5128	11.368	11.6958	19.7291
	407	3.07417	12.3517	12.2219	21.4523	12.3028	12.1014	12.4959	22.904
	408	3.39638	13.0831	13.0387	24.7822	13.0653	12.8373	13.3648	26.5108
	409	3.70952	13.8579	13.881	28.5883	13.8772	13.5718	14.1791	30.6367
	410	3.99147	14.6645	14.71	32.9229	14.7419	14.3438	15.0733	35.4588
	411	4.31851	15.4045	15.5766	37.951	15.5146	15.1082	15.9487	40.7816
	412	4.6541	16.1008	16.4348	43.718	16.2813	15.7917	16.7904	46.9779
	413	5.00221	16.8542	17.2817	50.1018	17.1086	16.4852	17.7616	54.0233
	414	5.3309	17.6178	18.2258	57.3344	17.897	17.1369	18.8245	61.9338
	415	5.64609	18.3475	19.2074	65.9144	18.6315	17.8626	19.8892	71.3904
	416	5.98103	19.1356	20.2219	75.52	19.4495	18.6232	20.9316	82.2511
	417	6.32309	19.8766	21.3721	86.1692	20.238	19.3866	22.087	94.591
	418	6.68758	20.6106	22.6201	98.5277	20.9723	20.1224	23.2683	108.907
	419	6.99557	21.3722	23.8157	112.764	21.768	20.837	24.531	124.619
	420	7.29307	22.0651	25.0857	127.87	22.5775	21.4838	25.8238	141.996
	421	7.61545	22.7407	26.3902	144.354	23.4007	22.1737	27.1544	161.65
	422	7.96331	23.5016	27.789	162.089	24.1697	22.8854	28.5025	182.954
	423	8.33836	24.182	29.1937	181.538	24.9012	23.5377	29.912	207.016
	424	8.7484	24.9358	30.7727	203.432	25.638	24.2133	31.4811	233.057
	425	9.02514	25.613	32.424	228.025	26.3553	24.9097	33.1351	260.422
	426	9.35863	26.3493	34.0521	255.651	27.0758	25.6499	34.8081	290.059
	427	9.72577	27.0865	35.6827	284.67	27.7882	26.3431	36.5044	321.472
	428	10.1011	27.7482	37.4317	314.963	28.4943	27.0258	38.2875	354.016
	429	10.4388	28.3914	39.202	345.869	29.1498	27.6483	40.2036	388.308
	430	10.7749	29.1256	40.9117	378.581	29.8161	28.2765	42.0728	424.134
	431	11.1304	29.8803	42.8245	414.637	30.4932	28.9772	43.968	463.239
	432	11.4916	30.4615	44.796	451.143	31.1181	29.7117	46.009	504.939
	433	11.8686	31.0926	46.853	489.008	31.7138	30.3129	48.1347	546.978
	434	12.2159	31.7175	48.9001	528.138	32.3797	30.9432	50.3559	592.753
	435	12.6268	32.4115	51.138	569.25	33.0334	31.6186	52.6988	643.602
	436	13.0597	33.1295	53.5876	615.755	33.6465	32.3818	55.2837	696.664
	437	13.4875	33.8267	56.1133	666.561	34.3146	33.1213	57.8536	750.343
	438	13.9866	34.4935	58.7091	717.128	35.0081	33.8407	60.4862	806.578
	439	14.4586	35.1682	61.3743	768.056	35.7333	34.5183	63.1858	862.235
	440	14.936	35.9057	64.0247	821.273	36.4532	35.2234	66.0045	919.367
	441	15.4217	36.6768	66.6701	875.129	37.1149	35.9438	68.8411	979.274
	442	15.9011	37.3234	69.4157	930.465	37.8246	36.7131	71.7091	1038.26
	443	16.4183	38.0468	72.148	985.708	38.5774	37.4587	74.6795	1097.35
	444	16.9366	38.9083	74.9993	1040.45	39.289	38.1578	77.786	1155.47
	445	17.5098	39.6653	77.6961	1092.26	39.9775	38.8128	80.7133	1214.57
	446	18.0548	40.4041	80.2812	1143.55	40.5945	39.4152	83.6677	1271.78
	447	18.5905	41.0559	82.8059	1196.49	41.2198	40.0483	86.6189	1327.54
	448	19.1426	41.6937	85.3467	1247.82	41.9208	40.7337	89.4251	1384.29
	449	19.7298	42.4504	88.1284	1298.84	42.5885	41.3904	92.1516	1442
	450	20.3916	43.239	90.8912	1354.2	43.2607	42.117	94.9309	1501.55
	451	21.0789	44.1419	93.8533	1412.84	44.0942	42.9928	97.9575	1562.97
	452	21.8328	45.1398	97.1114	1472.24	45.0023	43.9611	101.233	1629.95
	453	22.6276	46.1683	100.625	1533.24	45.9991	45.0464	104.822	1698.77
	454	23.4225	47.2655	104.261	1595.55	47.1023	46.1591	108.36	1766.34
	455	24.4104	48.4313	107.898	1657.49	48.2302	47.3339	111.946	1833.93
	456	25.4284	49.6205	111.503	1718.12	49.3352	48.5752	115.624	1898.49
	457	26.3993	50.7348	114.806	1774.54	50.528	49.6067	118.904	1958.05
	458	27.2584	51.9255	117.94	1826.72	51.6268	50.6247	122.053	2017.67
	459	28.1405	52.9695	120.993	1876.66	52.6813	51.7338	124.992	2071.58
	460	29.036	53.9048	123.916	1924.85	53.6803	52.6984	127.873	2120.89
	461	30.0398	54.8311	126.478	1968.34	54.6192	53.5804	130.406	2167.16
	462	30.9416	55.7127	128.859	2005.3	55.4853	54.3701	132.741	2206.45
	463	31.8495	56.571	131.057	2041.76	56.3202	55.2454	135.022	2242.54
	464	32.818	57.3114	133.031	2074.34	57.1509	56.0209	137.129	2274.41
	465	33.6825	58.0334	134.857	2103.21	57.8749	56.8069	139.102	2303.97
	466	34.5514	58.677	136.771	2129.11	58.6313	57.5028	140.979	2329.42
	467	35.393	59.3576	138.411	2151.72	59.4231	58.1439	142.625	2351.13
	468	36.2479	60.0926	139.834	2171	60.124	58.9638	144.249	2371.2
	469	37.0275	60.7627	141.2	2186.72	60.7617	59.6151	145.602	2388.61
	470	37.7719	61.3475	142.3	2198.5	61.3846	60.2163	146.721	2401.59
	471	38.59	62.0645	143.373	2208.57	61.9651	60.8457	147.54	2411.63
	472	39.4551	62.6956	144.412	2216.71	62.5576	61.4945	148.374	2420.64
	473	40.2419	63.2658	145.382	2222.72	63.1598	62.1111	149.283	2426.51
	474	40.9883	63.8786	146.259	2225.95	63.7486	62.6694	149.962	2428.76
	475	41.8325	64.3669	146.889	2225.78	64.2979	63.2388	150.367	2428.37
	476	42.6391	64.8956	147.382	2225.72	64.8533	63.6561	150.843	2425.43
	477	43.3724	65.4298	147.887	2222.42	65.3343	64.1964	151.283	2420.75
	478	44.1237	65.9237	148.334	2216.39	65.8445	64.668	151.528	2414.28
	479	44.8333	66.3281	148.43	2208.37	66.4135	65.1662	151.529	2404.65
	480	45.5245	66.7231	148.442	2197.63	66.8336	65.5435	151.419	2391.52
	481	46.2927	67.0897	148.512	2185.88	67.2054	65.8501	151.414	2377.46
	482	47.0161	67.4732	148.393	2174.12	67.6371	66.3264	151.28	2362.41
	483	47.676	68.0087	148.273	2158.76	67.997	66.6977	151.275	2345.56
	484	48.4762	68.3589	148.123	2142.25	68.4301	67.0751	151.038	2327.12
	485	49.1126	68.5767	147.901	2126.82	68.905	67.568	150.635	2308.27
	486	49.8211	68.9961	147.874	2110.22	69.3151	68.0629	150.408	2288.56
	487	50.4887	69.4398	147.641	2092.34	69.671	68.4804	150.128	2268.47
	488	51.1527	69.96	147.354	2074.67	70.125	68.8903	149.86	2247.79
	489	51.8313	70.5302	147.318	2058.06	70.6261	69.3954	149.775	2229.46
	490	52.6324	71.0371	147.286	2041.96	71.1499	70.0134	149.604	2212.63
	491	53.4187	71.544	147.234	2026.39	71.7405	70.4395	149.571	2195.15
	492	54.1707	72.0985	147.33	2011.41	72.3695	71.0534	149.626	2178.8
	493	55.0125	72.748	147.406	1997.38	73.0747	71.6298	149.73	2164.35
	494	55.8125	73.4056	147.556	1983.14	73.7499	72.2948	149.813	2149.96
	495	56.7454	73.9555	147.848	1968.91	74.3051	72.9055	149.838	2134.03
	496	57.6527	74.6422	148.148	1956.17	75.1375	73.6319	150.066	2120.26
	497	58.4381	75.4225	148.443	1943.87	75.9687	74.437	150.261	2106.54
	498	59.4285	76.2446	148.771	1931.35	76.6745	75.1385	150.627	2091.58
	499	60.4373	76.9557	148.958	1920.51	77.4582	75.957	150.992	2078.23
	500	61.2662	77.8192	149.236	1907.46	78.2615	76.7648	151.22	2064.39
	501	62.1904	78.4068	149.555	1893.35	79.0451	77.4302	151.449	2049.66
	502	63.134	79.1666	149.877	1880.32	79.8513	78.2604	151.713	2034.44
	503	63.974	79.9044	149.992	1866.2	80.5574	78.9973	151.885	2018.17
	504	64.7369	80.5273	150.224	1851.03	81.2482	79.6857	151.833	2001.43
	505	65.6224	81.3278	150.395	1835.6	81.9152	80.3073	151.995	1983.76
	506	66.434	82.0394	150.254	1819.54	82.5328	80.8739	152.063	1963.71
	507	67.2327	82.5967	150.094	1801.99	83.195	81.3994	151.932	1944.58
	508	68.023	83.1492	149.993	1784.26	83.8103	82.0932	151.88	1925.46
	509	68.7029	83.7525	149.855	1766.85	84.3245	82.572	151.615	1904.88
	510	69.351	84.255	149.599	1748.5	84.8535	82.9737	151.325	1884.53
	511	69.9102	84.6734	149.179	1728.64	85.3292	83.5165	150.99	1863.82
	512	70.4747	84.9237	148.68	1706.97	85.6472	83.8541	150.586	1840.48
	513	71.0737	85.2497	148.414	1685.69	86.1598	84.2227	150.138	1818.51
	514	71.5657	85.5025	147.742	1662.45	86.3681	84.5311	149.614	1794.08
	515	72.0543	85.8353	147.105	1640.45	86.6351	84.8243	149.099	1769.02
	516	72.5197	86.0597	146.576	1618.41	86.9416	84.9739	148.291	1743.36
	517	72.9656	86.2966	145.748	1595.08	87.1735	85.1701	147.417	1717.26
	518	73.299	86.403	144.948	1571.42	87.4338	85.4178	146.765	1692.36
	519	73.5944	86.5377	144.309	1547.19	87.4632	85.4401	145.979	1664.77
	520	73.9953	86.6256	143.582	1524.12	87.6253	85.4817	145.094	1637.47
	521	74.2478	86.6009	142.396	1499.23	87.668	85.4819	144.052	1610.71
	522	74.4081	86.6713	141.369	1473.83	87.609	85.4961	143.09	1583.08
	523	74.6463	86.5854	140.325	1446.52	87.6093	85.5513	142.04	1555.26
	524	74.7119	86.4541	139.375	1419.51	87.5495	85.5842	140.958	1526.74
	525	74.886	86.3721	138.338	1393.82	87.4513	85.3707	139.745	1498.11
	526	74.9976	86.2347	137.102	1367.53	87.1881	85.1254	138.539	1470.07
	527	74.9234	86.0126	135.895	1341.9	87.0423	84.9819	137.422	1441.49
	528	74.8492	85.7129	134.648	1315.17	86.967	84.6707	136.203	1411.73
	529	74.8354	85.4154	133.516	1289.53	86.6485	84.4984	135.161	1383.01
	530	74.7358	85.1946	132.213	1264.45	86.2503	84.1983	133.973	1354.14
	531	74.6567	84.7793	130.957	1238.88	85.9394	83.7848	132.562	1327.43
	532	74.5599	84.4114	129.624	1212.6	85.5983	83.4788	131.202	1300.71
	533	74.3971	84.043	128.166	1188.64	85.287	83.1168	129.917	1274.82
	534	74.1837	83.672	126.763	1164.81	84.798	82.6401	128.558	1248.82
	535	73.8951	83.2979	125.424	1141.79	84.3532	82.1883	127.332	1223.91
	536	73.5909	82.7755	123.907	1118.65	83.8153	81.7914	125.799	1199.51
	537	73.261	82.3336	122.435	1096.04	83.3824	81.2379	124.312	1174.14
	538	72.9337	81.821	120.924	1072.74	82.9091	80.7177	122.905	1147.98
	539	72.5561	81.2208	119.439	1049.11	82.3771	80.1592	121.404	1121.95
	540	72.1772	80.6637	117.953	1025.69	81.8017	79.6732	119.924	1096.11
	541	71.2468	79.3468	115.643	992.006	80.6282	78.4541	117.192	1057.65
	542	70.8668	78.7174	114.134	968.904	79.9917	77.7618	115.665	1034.01
	543	70.4004	78.2006	112.669	947.026	79.3066	77.1572	114.243	1010.2
	544	69.847	77.4702	111.235	925.082	78.6992	76.4757	112.729	987.324
	545	69.3763	76.749	109.748	903.298	78.0155	75.7678	111.075	964.701
	546	68.9132	76.1221	108.164	882.012	77.247	75.1264	109.505	942.234
	547	68.3648	75.3902	106.563	861.384	76.5218	74.4927	108.076	919.991
	548	67.7735	74.567	105.232	841.237	75.7318	73.704	106.711	897.794
	549	67.1998	73.8244	103.663	821.021	74.9843	72.8833	105.159	876.517
	550	66.6183	73.18	102.064	800.653	74.2297	72.2485	103.606	855.111
	551	66.0239	72.4046	100.642	780.703	73.5552	71.4514	101.857	835.258
	552	65.3756	71.5512	98.9659	760.697	72.7343	70.7226	100.45	813.959
	553	64.7432	70.7703	97.5211	740.432	71.8936	69.9601	98.9361	793.13
	554	64.0293	69.9706	96.0407	721.54	71.0486	69.0775	97.3816	772.875
	555	63.2349	69.1428	94.476	703.373	70.1934	68.2216	95.8198	752.309
	556	62.5324	68.2963	93.0906	685.302	69.3166	67.3696	94.2683	732.181
	557	61.8178	67.4457	91.6952	667.658	68.3798	66.513	92.5743	712.671
	558	61.0589	66.4882	90.2014	649.91	67.4344	65.6307	90.9356	694.542
	559	60.3794	65.6403	88.7149	633.166	66.5049	64.8639	89.4136	676.05
	560	59.5492	64.6754	87.1375	616.667	65.6488	64.0188	87.965	657.438
	561	58.7118	63.695	85.6526	600.046	64.913	63.1254	86.3169	639.431
	562	57.9736	62.7915	84.2177	583.416	63.9815	62.281	84.8349	621.773
	563	57.1255	61.8601	82.7319	567.511	62.9874	61.2643	83.3568	603.366
	564	56.3629	60.9359	81.0372	551.753	62.0302	60.2429	81.8082	585.711
	565	55.639	60.0418	79.404	536.211	61.0471	59.3446	80.2973	568.843
	566	54.768	59.1077	77.7253	521.222	60.1766	58.3477	78.7263	552.672
	567	53.9676	58.1039	76.2537	506.787	59.2596	57.3732	77.152	536.786
	568	53.1906	57.2082	74.927	492.201	58.2785	56.5127	75.6708	521.532
	569	52.3672	56.3145	73.473	477.955	57.3072	55.5925	74.2575	506.488
	570	51.5334	55.4509	71.9272	464.708	56.4177	54.6748	72.8724	491.99
	571	50.7682	54.5668	70.4771	451.421	55.4795	53.6895	71.436	478.015
	572	49.8606	53.6174	69.0117	438.81	54.569	52.8312	70.0107	464.873
	573	49.005	52.6694	67.6123	426.125	53.6306	52.0063	68.5446	452.198
	574	48.295	51.6955	66.2011	413.662	52.6794	51.083	67.0641	439.053
	575	47.4896	50.7929	64.8239	401.777	51.8016	50.2268	65.617	426.021
	576	46.5985	49.8912	63.4801	390.105	50.8705	49.3091	64.1576	413.631
	577	45.8307	48.9858	62.0638	378.242	49.8819	48.4049	62.8003	401.119
	578	45.02	48.1256	60.8417	366.713	48.9551	47.5802	61.5233	389.079
	579	44.2329	47.2377	59.6037	355.679	48.0701	46.532	60.3095	377.487
	580	43.4169	46.3465	58.3455	345.06	47.1746	45.6678	59.0728	366.294
	581	42.6059	45.4682	57.068	334.648	46.2148	44.8362	57.7338	355.596
	582	41.8439	44.6016	55.8	324.49	45.3337	43.9552	56.531	344.888
	583	41.0969	43.7452	54.6289	314.797	44.44	43.1298	55.3983	334.318
	584	40.3425	42.9278	53.4016	305.238	43.5654	42.2677	54.3167	324.044
	585	39.5336	42.0453	52.1848	295.918	42.7566	41.4364	53.1062	314.254
	586	38.7978	41.1875	51.0058	286.784	41.8218	40.597	51.8063	304.535
	587	38.0428	40.3944	49.8804	278.17	40.9324	39.7438	50.6168	295.521
	588	37.2878	39.5374	48.7461	269.611	40.1228	38.9532	49.5486	286.684
	589	36.4668	38.7294	47.6395	261.797	39.3245	38.2125	48.4586	278.004
	590	35.6804	37.9694	46.6259	254.413	38.5562	37.5119	47.3339	270.008
	591	35.007	37.2015	45.6121	246.61	37.7218	36.6889	46.1727	261.976
	592	34.3306	36.4016	44.4438	239.063	36.9781	35.8758	45.0803	253.959
	593	33.628	35.6294	43.4151	231.701	36.2277	35.1497	44.03	246.366
	594	33.0188	34.8316	42.3799	224.651	35.3893	34.3712	43.0001	238.704
	595	32.2682	34.0636	41.353	218.348	34.584	33.5777	42.0325	231.095
	596	31.4888	33.2689	40.4076	211.529	33.7812	32.8132	40.9378	223.843
	597	30.7959	32.4506	39.3734	204.572	33.0778	32.0631	39.8894	216.748
	598	30.0184	31.7151	38.3497	197.761	32.3366	31.3248	38.9201	209.63
	599	29.2834	31.0014	37.3623	191.273	31.5932	30.5402	37.9136	202.78
	600	28.6135	30.263	36.4225	184.987	30.7838	29.8318	36.8887	196.125
	601	27.8742	29.5326	35.4498	178.717	30.0356	29.1226	35.9402	189.915
	602	27.3102	28.7716	34.5316	172.693	29.3402	28.4045	35.0725	183.888
	603	26.6832	28.0881	33.5738	166.867	28.6163	27.6368	34.1587	177.9
	604	26.0181	27.3723	32.685	161.418	27.8749	26.928	33.2656	171.989
	605	25.3349	26.6453	31.7469	155.649	27.1518	26.2697	32.353	166.049
	606	24.7131	25.9106	30.9232	150.233	26.4742	25.6461	31.4553	160.219
	607	24.0297	25.252	30.1133	145.217	25.732	24.9145	30.5998	154.59
	608	23.3403	24.5778	29.1859	140.382	24.9899	24.1998	29.6692	149.175
	609	22.7254	23.9337	28.3314	135.51	24.3872	23.6252	28.8415	144.186
	610	22.068	23.3244	27.4705	130.979	23.7072	23.0177	28.0353	139.411
	611	21.518	22.627	26.6976	126.698	23.0466	22.426	27.2257	134.729
	612	20.9764	21.9234	25.9445	122.312	22.4427	21.8038	26.4227	130.033
	613	20.4143	21.3516	25.1979	118.094	21.7792	21.1437	25.6527	125.426
	614	19.8002	20.7551	24.4327	113.956	21.2057	20.4901	24.9099	121.193
	615	19.2343	20.1351	23.7288	109.891	20.5448	19.8732	24.2216	116.979
	616	18.6757	19.5543	23.017	106.141	19.9313	19.37	23.4355	112.8
	617	18.121	19.0026	22.2755	102.334	19.3522	18.7754	22.7137	108.948
	618	17.5475	18.5193	21.6594	98.8512	18.7762	18.2252	22.0027	105.13
	619	17.0618	17.9689	20.9939	95.4738	18.2552	17.6624	21.3564	101.557
	620	16.5585	17.4064	20.3028	92.048	17.6827	17.0775	20.6826	98.1234
	621	16.0971	16.8594	19.7108	88.6841	17.1324	16.5628	20.0118	94.7011
	622	15.608	16.3128	19.1091	85.52	16.6185	16.0691	19.4162	91.3701
	623	15.1111	15.7784	18.4468	82.4163	16.1409	15.5871	18.7725	88.0893
	624	14.6289	15.3237	17.8582	79.3912	15.629	15.0825	18.1545	84.8387
	625	14.1592	14.7824	17.2546	76.5062	15.1015	14.5674	17.561	81.6483
	626	13.7032	14.3092	16.6807	73.6907	14.6254	14.0721	16.9969	78.6375
	627	13.2184	13.8388	16.0654	70.9477	14.1523	13.6429	16.4484	75.684
	628	12.8	13.384	15.5415	68.221	13.6702	13.1782	15.8477	72.8401
	629	12.3602	12.9193	14.9907	65.7726	13.2083	12.7287	15.2989	70.1947
	630	11.8975	12.4628	14.4381	63.5072	12.7492	12.296	14.7739	67.6769
	631	11.5289	12.0463	13.9516	61.1171	12.296	11.8731	14.2271	65.2198
	632	11.1031	11.6409	13.4573	58.8407	11.8995	11.4354	13.7333	62.9175
	633	10.6628	11.2467	12.9867	56.7015	11.4508	11.0613	13.2643	60.564
	634	10.244	10.8511	12.5314	54.6434	11.0255	10.6449	12.8227	58.2522
	635	9.90458	10.4365	12.0618	52.5458	10.5986	10.2237	12.3311	56.0749
	636	9.57661	10.0251	11.6293	50.4148	10.2227	9.81718	11.8483	53.9303
	637	9.21084	9.65039	11.1803	48.4051	9.86715	9.50798	11.3856	52.0253
	638	8.82827	9.28391	10.7071	46.6627	9.46963	9.15444	10.9712	50.0295
	639	8.48009	8.93504	10.287	45.0198	9.07382	8.77504	10.616	48.0692
	640	8.16197	8.54912	9.90551	43.2555	8.73569	8.41674	10.202	46.2354
	641	7.80205	8.19207	9.50662	41.5901	8.3733	8.06379	9.79372	44.4079
	642	7.47003	7.85804	9.12311	39.9375	8.06102	7.71465	9.35056	42.6795
	643	7.12961	7.51214	8.74088	38.3069	7.7172	7.39678	8.96251	41.0011
	644	6.81444	7.18387	8.33404	36.8209	7.39144	7.07119	8.58639	39.4053
	645	6.52183	6.88586	7.98601	35.3438	7.0629	6.76849	8.20326	37.8154
	646	6.22809	6.62324	7.60471	33.8304	6.72527	6.44756	7.85067	36.2507
	647	5.93537	6.30428	7.25339	32.4105	6.45485	6.14157	7.48491	34.6859
	648	5.67747	6.00894	6.90591	31.1369	6.15933	5.85399	7.14434	33.173
	649	5.40488	5.73656	6.57798	29.8011	5.8716	5.59106	6.8112	31.8227
	650	5.12992	5.44626	6.26257	28.5884	5.59598	5.34146	6.48806	30.5537
supplementary_fig13C, D
		＋HH35, –NTP
	wavelength (nm)	P43 0 µM	50 µM	100 µM	200 µM	400 µM	600 µM	680 µM	800 µM			[P43]/(µM)	int_ 475nm	Int/int0
	370	-3.0354	-2.97786	-2.91745	-2.7783	-2.09408	-2.0494	-2.01971	-1.52011			0	59.1295	1
	371	-2.97973	-2.91884	-2.87049	-2.72684	-2.09738	-2.03853	-2.00464	-1.53607			50	58.7214	0.993098
	372	-2.92056	-2.87017	-2.81665	-2.6595	-2.07395	-2.01294	-1.96786	-1.5343			100	58.8768	0.995726
	373	-2.85375	-2.79273	-2.73328	-2.59044	-2.05504	-1.96975	-1.93464	-1.49313			200	95.8669	1.6213
	374	-2.76907	-2.70557	-2.6469	-2.51507	-2.00046	-1.91695	-1.88817	-1.44749			400	1871.54	31.6515
	375	-2.67336	-2.60187	-2.54142	-2.40892	-1.93804	-1.84935	-1.80534	-1.38766			600	4399.37	74.4023
	376	-2.56771	-2.49285	-2.43204	-2.30369	-1.85919	-1.77572	-1.71884	-1.32132			680	4588.72	77.6046
	377	-2.43504	-2.35414	-2.31617	-2.17305	-1.76779	-1.69702	-1.62251	-1.23921			800	5637.68	95.3446
	378	-2.28913	-2.21063	-2.16511	-2.02536	-1.66671	-1.57853	-1.51731	-1.12767
	379	-2.12212	-2.0391	-1.99349	-1.8666	-1.53376	-1.44546	-1.39884	-1.00828
	380	-1.93312	-1.85087	-1.81398	-1.69294	-1.3995	-1.3158	-1.24516	-0.853135
	381	-1.73438	-1.64583	-1.62816	-1.49683	-1.24897	-1.15917	-1.08164	-0.686109
	382	-1.54807	-1.43575	-1.43099	-1.25797	-1.05945	-0.999213	-0.901663	-0.506908
	383	-1.31446	-1.22891	-1.19821	-1.0201	-0.888482	-0.807213	-0.718839	-0.327831
	384	-1.04817	-0.994782	-0.942205	-0.795472	-0.707471	-0.584177	-0.522416	-0.0749573
	385	-0.765874	-0.732298	-0.662663	-0.517919	-0.48398	-0.352431	-0.283074	0.191998
	386	-0.430369	-0.441448	-0.354354	-0.219011	-0.256422	-0.094668	-0.0156138	0.472158
	387	-0.0634281	-0.136915	-0.0336576	0.108531	-0.00698423	0.175141	0.27962	0.789885
	388	0.310039	0.188638	0.282884	0.499797	0.263979	0.512842	0.66056	1.1718
	389	0.708293	0.613798	0.675931	0.931279	0.57261	0.928998	1.11667	1.65782
	390	1.18405	1.08831	1.13649	1.3796	0.938446	1.44064	1.64731	2.24486
	391	1.74028	1.60485	1.63397	1.88369	1.37498	2.06021	2.29082	2.92806
	392	2.3129	2.20272	2.22523	2.44945	1.88912	2.81297	3.12214	3.81349
	393	2.95008	2.8817	2.88833	3.09793	2.46332	3.68555	4.13605	4.92298
	394	3.62327	3.57604	3.57636	3.72544	3.07395	4.7331	5.27078	6.26583
	395	4.27814	4.2666	4.2613	4.38483	3.75263	5.94453	6.59921	7.7468
	396	4.94497	4.94967	4.93494	5.04578	4.47587	7.24501	8.07505	9.38929
	397	5.5582	5.54762	5.57385	5.64277	5.21007	8.68839	9.77316	11.4559
	398	6.10137	6.12834	6.16199	6.16687	5.9115	10.4066	11.7497	13.8884
	399	6.57788	6.60679	6.66389	6.64829	6.56821	12.3068	14.0974	16.8919
	400	7.00456	7.01371	7.08218	7.07663	7.23623	14.5502	16.8451	20.5651
	401	7.41501	7.41811	7.45961	7.52654	7.99429	17.1706	20.0222	24.8816
	402	7.78007	7.83891	7.85131	7.91876	8.89533	20.2499	23.7293	30.0789
	403	8.22251	8.26575	8.31858	8.28956	10.0181	24.1185	28.4301	36.4355
	404	8.74417	8.75845	8.82582	8.75273	11.352	28.9116	34.2071	44.0862
	405	9.3128	9.30326	9.32907	9.30712	12.9097	34.7468	41.0768	53.2488
	406	9.94614	9.90849	9.94363	9.92426	14.8301	41.7237	49.1141	63.9061
	407	10.6073	10.5493	10.6767	10.5497	17.1041	49.7795	58.5856	76.4773
	408	11.2815	11.1962	11.3741	11.1669	19.7353	58.9767	69.777	90.9193
	409	11.9787	11.8301	12.0374	11.8415	22.8542	69.8362	82.1862	107.479
	410	12.6708	12.4939	12.6786	12.5475	26.4051	82.3779	96.3171	126.154
	411	13.3775	13.2046	13.3904	13.2492	30.3428	96.0438	112.001	147.569
	412	14.0155	13.9002	14.0837	13.9795	34.7949	111.055	128.917	171.927
	413	14.6673	14.6153	14.7738	14.7512	40.0445	127.456	148.245	198.523
	414	15.3644	15.3012	15.3674	15.47	46.041	146.458	170.908	227.307
	415	16.05	15.9567	15.9605	16.2693	52.7078	169.411	196.792	258.87
	416	16.7598	16.6587	16.6216	17.0515	60.4041	195.042	225.926	294.956
	417	17.5078	17.3489	17.3458	17.8088	68.9091	223.011	257.17	337.444
	418	18.1511	17.9936	18.0529	18.6318	78.481	253.493	291.866	385.464
	419	18.8201	18.6805	18.7107	19.4707	89.0733	288.162	330.826	437.996
	420	19.4895	19.3929	19.3678	20.3362	101.024	326.168	372.597	494.597
	421	20.1819	20.0699	19.9916	21.2751	114.361	366.661	417.068	554.632
	422	20.8669	20.6357	20.6541	22.1387	129.481	409.42	464.649	618.141
	423	21.4988	21.2564	21.2744	22.9834	146.361	453.748	517.778	687.303
	424	22.1295	21.9258	21.8684	23.8822	164.436	503.918	574.478	762.542
	425	22.8237	22.5663	22.5191	24.7922	183.392	560.226	634.796	842.787
	426	23.5101	23.1732	23.1555	25.8028	204.992	619.546	701.019	930.137
	427	24.0985	23.7789	23.7693	26.7935	228.577	683.412	769.635	1020.26
	428	24.6815	24.3702	24.3508	27.8805	253.323	748.717	840.076	1111.6
	429	25.3007	24.9263	24.9562	28.9672	278.627	816.853	911.799	1208.2
	430	25.9359	25.4978	25.4722	29.9973	305.104	888.361	986.733	1304.89
	431	26.5059	26.115	26.0233	31.1079	333.461	962.564	1065.65	1403.33
	432	27.047	26.6792	26.6061	32.2032	362.832	1040.38	1148.29	1505.66
	433	27.6512	27.2133	27.1796	33.3253	393.921	1122.12	1231.47	1613.87
	434	28.2629	27.8781	27.7371	34.5187	427.458	1209.48	1318.94	1728.87
	435	28.81	28.477	28.3587	35.7788	462.505	1297.96	1409.11	1847.64
	436	29.4672	29.0747	28.9724	37.1493	498.611	1391.45	1506.25	1968.64
	437	30.1221	29.7269	29.5639	38.5983	537.118	1486.13	1607.16	2096.51
	438	30.7378	30.3462	30.1621	40.0395	577.505	1579.65	1710.29	2228.47
	439	31.4079	30.947	30.8076	41.5725	619.1	1673.58	1812.66	2360.55
	440	32.0327	31.6261	31.4011	43.134	661.779	1772.68	1914.05	2496.19
	441	32.6933	32.3255	32.0231	44.7192	705.547	1879.61	2021.79	2633.25
	442	33.3572	33.0636	32.6565	46.1987	750.191	1988.63	2131.12	2768.45
	443	34.0046	33.7029	33.3429	47.7898	797.468	2098.76	2240.94	2908.65
	444	34.6393	34.3548	34.0503	49.3504	845.038	2208.99	2357.45	3048.11
	445	35.3352	35.0684	34.6722	50.8632	892.963	2317.49	2473.65	3183.01
	446	35.9834	35.6827	35.3034	52.3621	940.307	2419.89	2585.79	3315.07
	447	36.5961	36.3015	35.8739	53.8338	985.001	2521.39	2692.17	3442.75
	448	37.1654	36.9243	36.472	55.3315	1030.22	2621.03	2796.8	3567.94
	449	37.8508	37.5	37.1821	56.9247	1075.8	2717.96	2898.97	3694.53
	450	38.5409	38.1856	37.9189	58.588	1121.92	2816.24	3004	3821.13
	451	39.3049	38.9522	38.6594	60.197	1168.63	2919.54	3116.27	3952.79
	452	40.1644	39.8153	39.586	62.1109	1215.38	3034.29	3236.34	4091.27
	453	41.1798	40.8124	40.5776	64.15	1265.51	3155.7	3358.39	4234.65
	454	42.3278	41.8748	41.6094	66.322	1318.45	3277.77	3480.58	4385.56
	455	43.473	42.9063	42.7666	68.6015	1371.38	3394.2	3604.27	4535.76
	456	44.6014	44.0061	43.9586	70.8062	1421.38	3503.9	3717.93	4682.74
	457	45.6216	45.0346	44.9827	72.9597	1468.23	3610.7	3822.78	4821.5
	458	46.6513	46.1162	46.0637	74.9393	1513.63	3713.52	3923.85	4948.92
	459	47.649	47.2115	47.1408	76.9767	1556.6	3806.52	4022.54	5065.94
	460	48.6062	48.1342	48.0962	78.8411	1595.69	3891.85	4114.27	5173.5
	461	49.4227	49.0285	48.9121	80.5115	1632.38	3968.55	4193.1	5262.09
	462	50.2863	49.8575	49.7316	82.0093	1666.21	4037.62	4262.6	5338.16
	463	51.1764	50.5972	50.5937	83.5154	1695.78	4101.23	4324.27	5405.61
	464	51.869	51.376	51.3782	84.8988	1723.64	4158.04	4376.82	5462.63
	465	52.6239	52.1425	52.1004	86.0839	1748.72	4205.72	4424.77	5516.23
	466	53.4085	52.8022	52.8149	87.4302	1771.83	4246.9	4466.9	5560.94
	467	54.1611	53.6262	53.5628	88.6156	1793.29	4285.4	4503.2	5596.13
	468	54.8338	54.3336	54.3155	89.6488	1811.33	4319.9	4532.26	5626.49
	469	55.4485	54.9788	55.0244	90.7515	1827.25	4347.29	4555.49	5648.13
	470	56.0636	55.6169	55.7407	91.7239	1839.42	4366.92	4571.81	5660.6
	471	56.7095	56.241	56.4092	92.7917	1848.92	4381.99	4585.74	5664.47
	472	57.3487	56.8813	57.0692	93.6766	1857.59	4394.05	4595.38	5667.34
	473	57.8935	57.488	57.683	94.4565	1864.96	4401.98	4598.52	5664.69
	474	58.5704	58.1967	58.2525	95.1567	1869.69	4403.76	4597.38	5655.52
	475	59.1295	58.7214	58.8768	95.8669	1871.54	4399.37	4588.72	5637.68
	476	59.6866	59.3191	59.4708	96.5159	1872.01	4393.42	4577.83	5616.05
	477	60.2904	59.998	60.0151	97.1065	1871.15	4383.48	4562.27	5589.74
	478	60.8326	60.4702	60.5555	97.6506	1867.84	4369.39	4541.27	5558.97
	479	61.3396	60.9277	61.0113	98.091	1862.05	4349.75	4516	5521.33
	480	61.7504	61.4075	61.5037	98.4875	1855.42	4323.65	4485.85	5480.36
	481	62.2048	61.9609	61.9759	98.7573	1847.1	4296.54	4454.15	5437.73
	482	62.7695	62.4272	62.5219	99.054	1838.13	4266.63	4420.22	5388.4
	483	63.2928	62.8417	63.0461	99.2649	1827.73	4230.88	4383.7	5335.75
	484	63.7122	63.3096	63.4686	99.4285	1816.03	4193.6	4345.51	5280.92
	485	64.193	63.9055	63.9382	99.6767	1802.77	4157.6	4306	5223.52
	486	64.6641	64.3782	64.44	99.8988	1789.96	4121.07	4266.44	5166.77
	487	65.0756	64.904	64.9859	100.227	1776.97	4082.98	4225.36	5112.45
	488	65.4939	65.3916	65.452	100.489	1763.39	4043.94	4182.93	5057.22
	489	66.0899	65.8467	66.0394	100.764	1750.68	4009.87	4144.76	5006.84
	490	66.7039	66.4226	66.677	101.138	1738.71	3976.27	4109.89	4954.78
	491	67.3319	67.0093	67.2477	101.49	1726.67	3943.8	4071.77	4907.15
	492	67.9266	67.7294	67.8692	101.91	1715.42	3914.41	4035.84	4862.79
	493	68.4781	68.4149	68.5349	102.338	1706.07	3884.37	4003.71	4820.84
	494	69.1697	69.0119	69.2512	102.808	1696.26	3854.86	3971.01	4779.47
	495	69.8842	69.8354	69.9699	103.282	1685.88	3825.64	3939.93	4737.4
	496	70.6193	70.6869	70.8031	103.85	1677.18	3799.06	3913.67	4698.23
	497	71.3579	71.4603	71.602	104.6	1668.73	3772.53	3886.83	4659.68
	498	72.1566	72.177	72.3236	105.236	1659.33	3744.02	3858.43	4621.68
	499	73.0453	73.0751	73.0791	105.998	1649.71	3717.61	3832.84	4582.6
	500	73.9026	73.9569	73.8849	106.593	1639.8	3690.63	3805.27	4541.86
	501	74.7106	74.6719	74.7292	107.088	1629.14	3660.75	3776.84	4500.82
	502	75.5416	75.4496	75.5735	107.779	1618.22	3632.02	3750.87	4460.56
	503	76.2855	76.282	76.3994	108.383	1607.47	3600.87	3721.64	4415.56
	504	77.0618	77.0175	77.2185	108.922	1595.44	3567.38	3689.31	4370.3
	505	77.8755	77.7743	77.9763	109.373	1582.94	3535.36	3657.6	4325
	506	78.488	78.4513	78.6109	109.816	1569.02	3500.24	3622.61	4277.79
	507	79.182	79.1152	79.3541	110.156	1554.77	3464.42	3584.36	4228.81
	508	79.7423	79.7503	79.9724	110.634	1541.23	3429.65	3547.06	4179.31
	509	80.2698	80.3676	80.4241	110.795	1526.59	3391.19	3507.44	4127.6
	510	80.8	80.9609	81.0102	111.058	1511.27	3352.99	3468.27	4076.4
	511	81.3191	81.3605	81.6213	111.026	1494.11	3312.89	3427.58	4025.56
	512	81.6283	81.7661	81.9937	111.123	1476.58	3269.35	3385.2	3972.19
	513	82.0841	82.0693	82.4158	111.273	1459.54	3227.39	3345.73	3917.44
	514	82.5235	82.449	82.8107	111.257	1441.51	3182.57	3301.15	3860.13
	515	82.9377	82.8104	83.0823	111.333	1423.06	3137.83	3254.03	3800.45
	516	83.0783	83.2753	83.3017	111.18	1404.47	3090.42	3206.69	3739.88
	517	83.1903	83.6091	83.6436	111.021	1385.28	3042.43	3157.24	3676.9
	518	83.546	83.8133	83.9426	110.914	1364.75	2996.66	3111.8	3614.19
	519	83.7021	83.9015	84.073	110.637	1343.89	2947.12	3063.26	3552.55
	520	83.7891	84.0493	84.175	110.261	1323.59	2896.9	3014.53	3490.68
	521	83.7781	84.1364	84.2761	109.968	1302.58	2846.8	2963.51	3426.1
	522	83.8269	84.1686	84.335	109.66	1281.34	2796.29	2912.02	3362.76
	523	83.9297	84.172	84.3458	109.195	1259.78	2744.05	2861.48	3300.09
	524	83.8912	84.1417	84.2729	108.702	1237.12	2692.74	2809.05	3234.26
	525	83.8965	84.0378	84.281	108.106	1215.05	2642.16	2754.14	3167.9
	526	83.8164	83.9567	84.1458	107.553	1192.6	2589.61	2699.02	3102.46
	527	83.6412	83.8384	84.0733	107.07	1170.91	2539.37	2646.41	3038.63
	528	83.4328	83.705	83.8835	106.415	1148.6	2488.94	2592.97	2973.45
	529	83.2161	83.4758	83.692	105.804	1126.85	2438.71	2541.16	2911.13
	530	83.0165	83.1978	83.5009	105.002	1105.74	2386.88	2491.85	2849.63
	531	82.7526	82.9724	83.2869	104.401	1084.51	2336.95	2442.25	2788.03
	532	82.4503	82.7295	82.8751	103.697	1063.59	2286.2	2393.5	2728.32
	533	82.2348	82.4207	82.4924	102.846	1043.06	2237.07	2346.2	2672.03
	534	81.7418	82.0114	82.1392	102.088	1022.77	2187.93	2298.4	2612.74
	535	81.2781	81.5949	81.7571	101.254	1002.83	2139.93	2250.51	2556.22
	536	80.8597	81.2519	81.3828	100.533	982.775	2091.27	2200.66	2497.54
	537	80.3936	80.756	80.9663	99.7705	961.791	2046.24	2151.44	2437.74
	538	79.9497	80.2437	80.4768	98.7829	940.952	2000.77	2106.68	2379.98
	539	79.4489	79.7712	80.0248	97.8228	920.217	1956.16	2060.08	2324.2
	540	78.9665	79.2009	79.4771	96.9393	900.742	1914.02	2011.63	2270.5
	541	77.8076	78.232	78.2901	95.3092	868.987	1847.45	1942.67	2181.53
	542	77.268	77.571	77.7801	94.3531	849.964	1806.69	1897.88	2128.89
	543	76.7277	77.05	77.2295	93.4277	830.749	1763.63	1851.86	2078.66
	544	76.1552	76.4688	76.5435	92.4029	811.986	1722.03	1808.9	2026.89
	545	75.4271	75.7272	75.8437	91.3008	793.002	1683.62	1766.72	1974.23
	546	74.7214	75.0728	75.164	90.2669	773.623	1643.19	1724.69	1923.56
	547	74.072	74.4362	74.6126	89.195	755.353	1602.04	1682.29	1875.59
	548	73.5312	73.7648	73.9695	88.2164	737.546	1562.97	1640.93	1828.65
	549	72.838	72.9665	73.1994	87.1812	720.073	1523.13	1600.23	1783.14
	550	72.0529	72.1739	72.4673	86.0992	702.677	1484.81	1562.03	1738.24
	551	71.3217	71.4219	71.7255	85.0079	685.724	1448.05	1524.63	1693.08
	552	70.4888	70.7021	70.9555	83.9452	668.689	1411.03	1484.64	1649.2
	553	69.7591	70.0252	70.1788	82.7782	652.557	1375.71	1445.53	1604.87
	554	68.9842	69.224	69.3624	81.6605	636.556	1340.39	1408.34	1562.02
	555	68.1533	68.4341	68.5433	80.4917	620.702	1306.43	1370.39	1519.2
	556	67.3186	67.6427	67.8993	79.4066	605.818	1271.87	1333.16	1476.08
	557	66.3622	66.842	67.0503	78.2708	590.116	1236.67	1296.83	1435.2
	558	65.5227	65.9194	66.1687	77.0079	574.166	1203.37	1261.08	1395.37
	559	64.6599	65.0414	65.3339	75.8428	559.081	1174.01	1226.62	1354.94
	560	63.875	64.1674	64.4833	74.7166	545.231	1142.65	1193.3	1315.37
	561	63.0572	63.4156	63.5472	73.5418	531.565	1110.02	1160.28	1277.72
	562	62.2151	62.5352	62.6312	72.3739	517.011	1078.59	1127	1240.91
	563	61.2603	61.5438	61.7285	71.0087	502.518	1048	1095.37	1204.92
	564	60.2909	60.592	60.7743	69.7457	488.644	1019.37	1065.51	1170.12
	565	59.446	59.6406	59.7933	68.5934	475.214	990.719	1034.86	1135.1
	566	58.5235	58.8142	58.8263	67.4437	461.918	961.479	1005.02	1102.08
	567	57.5967	57.8336	57.9459	66.2618	448.772	933.013	976.749	1071.41
	568	56.6655	56.8239	56.985	65.1149	435.977	905.423	948.775	1039.61
	569	55.7456	55.9667	56.1342	64.0234	423.579	878.205	921.216	1008.08
	570	54.8856	55.1144	55.2198	62.8987	411.862	851.866	893.122	977.148
	571	53.9549	54.1832	54.2902	61.7186	400.192	826.484	865.815	947.569
	572	52.9756	53.2417	53.3801	60.6095	388.493	801.809	840.122	919.099
	573	52.1547	52.4069	52.5933	59.5318	378.143	778.612	815.064	890.221
	574	51.2314	51.4729	51.714	58.3533	367.973	756.236	790.77	861.815
	575	50.243	50.5855	50.8672	57.2884	356.993	734.13	767.916	835.28
	576	49.3871	49.7284	49.8941	56.1618	346.271	712.309	745.136	809.837
	577	48.5411	48.8863	49.007	55.0832	336.096	691.189	722.206	784.987
	578	47.6446	47.9819	48.0919	53.9908	326.382	671.252	699.928	761.335
	579	46.8259	47.06	47.1878	52.8983	316.763	652.667	678.653	737.979
	580	45.9405	46.1832	46.2821	51.7745	307.623	633.464	657.984	715.691
	581	45.0844	45.2926	45.4821	50.8093	298.853	613.921	637.962	694.138
	582	44.2399	44.4769	44.6365	49.8122	290.419	594.547	619.046	673.488
	583	43.4458	43.5787	43.7575	48.7176	281.914	575.838	601.01	652.389
	584	42.5808	42.7121	42.9513	47.7123	273.196	558.193	583.439	631.19
	585	41.7107	41.888	42.0782	46.7264	265.016	540.979	566.102	611.294
	586	40.8614	41.08	41.2896	45.7238	257.368	524.365	549.021	591.984
	587	40.121	40.3637	40.5031	44.7436	249.449	507.827	532.562	573.137
	588	39.2926	39.6009	39.6706	43.874	241.705	491.643	515.725	554.75
	589	38.4631	38.7134	38.839	42.9296	234.428	476.212	499.392	537.411
	590	37.7082	37.908	38.0473	42.0535	227.711	461.362	483.829	521.005
	591	36.9352	37.109	37.3087	41.1278	221.156	447.344	469.073	504.448
	592	36.1175	36.335	36.509	40.1338	214.745	433.934	454.39	488.076
	593	35.3435	35.5152	35.7026	39.263	208.231	420.465	440.316	473.925
	594	34.6035	34.7605	34.9589	38.3662	201.951	408.082	426.752	459.761
	595	33.8308	33.9972	34.1488	37.4673	196.088	395.786	413.647	445.166
	596	33.0674	33.155	33.3624	36.6346	190.179	383.08	400.578	430.542
	597	32.3106	32.4601	32.6119	35.7835	184.216	370.611	387.256	416.569
	598	31.5783	31.7254	31.8536	34.9073	178.283	358.702	374.404	402.758
	599	30.7905	30.9919	31.0979	34.0541	172.511	346.934	362.084	388.955
	600	29.9784	30.2725	30.3509	33.1798	166.926	335.242	349.993	375.918
	601	29.2731	29.5529	29.6605	32.3684	161.504	324.214	338.33	363.269
	602	28.6232	28.9188	29.0287	31.515	156.108	313.787	327.544	350.779
	603	27.9398	28.1515	28.2851	30.7443	150.922	303.051	316.866	338.287
	604	27.2144	27.5266	27.525	29.8829	145.756	292.615	306.429	326.287
	605	26.517	26.7598	26.8065	29.0612	140.748	282.457	296.135	314.945
	606	25.8583	26.0276	26.1378	28.2983	135.865	272.723	286.138	304.031
	607	25.1666	25.3306	25.479	27.6105	131.331	263.08	276.249	293.37
	608	24.4655	24.5925	24.7631	26.8093	126.853	253.583	266.414	283.127
	609	23.7735	23.9312	24.0649	26.1098	122.513	244.92	257.007	273.278
	610	23.1249	23.2733	23.3698	25.4116	118.517	236.424	248.189	263.798
	611	22.4635	22.653	22.7571	24.6335	114.643	228.399	239.618	254.548
	612	21.8891	22.0415	22.126	23.937	110.891	220.747	231.497	245.544
	613	21.3003	21.4436	21.4925	23.2654	107.155	213.028	222.967	236.952
	614	20.67	20.872	20.8546	22.5332	103.699	205.332	214.95	228.908
	615	20.1141	20.2671	20.2156	21.8394	100.256	198.501	207.51	220.863
	616	19.533	19.664	19.6956	21.1938	96.7292	191.633	200.083	213.042
	617	18.9243	19.0667	19.1112	20.619	93.153	184.546	192.826	205.265
	618	18.3619	18.5146	18.5228	20.0114	89.8405	177.722	185.973	197.78
	619	17.8142	17.9945	18.021	19.4029	86.6578	171.453	179.492	190.547
	620	17.2836	17.4571	17.5047	18.808	83.5427	165.266	173.709	183.636
	621	16.7535	16.8716	16.9929	18.2232	80.5308	159.353	167.971	177.044
	622	16.2441	16.3129	16.5091	17.6636	77.6368	153.705	162.169	170.573
	623	15.7542	15.8217	16.0089	17.1401	74.8775	148.241	156.288	164.15
	624	15.2405	15.3529	15.4361	16.5813	72.2137	142.78	150.412	157.923
	625	14.7588	14.8623	14.8697	16.0122	69.6018	137.657	144.776	152.131
	626	14.2731	14.3579	14.3573	15.5019	67.0837	132.619	139.413	146.686
	627	13.785	13.8882	13.909	14.9789	64.5842	127.428	134.169	141.215
	628	13.323	13.4493	13.4908	14.4508	62.1978	122.682	129.217	135.994
	629	12.8392	13.0325	13.0515	13.9477	59.9541	118.295	124.441	130.992
	630	12.4118	12.5984	12.579	13.4848	57.8163	113.973	119.725	125.948
	631	11.9607	12.1715	12.1213	13.0727	55.5609	109.947	115.281	121.033
	632	11.5628	11.768	11.7244	12.6127	53.5196	105.875	111.082	116.413
	633	11.19	11.3367	11.3281	12.1353	51.5168	101.976	106.862	112.041
	634	10.7794	10.8838	10.9212	11.6775	49.5504	98.3419	102.728	107.849
	635	10.3897	10.4613	10.4931	11.2589	47.6384	94.5701	98.6095	103.708
	636	9.97404	10.1014	10.0861	10.8865	45.8524	90.8511	94.8695	99.6314
	637	9.58014	9.70455	9.71123	10.4477	44.1258	87.2427	91.3856	95.7708
	638	9.2533	9.34407	9.39419	10.0197	42.484	83.983	88.1	92.01
	639	8.8734	8.99005	9.06674	9.67203	40.8469	80.9357	84.7678	88.4794
	640	8.54309	8.6576	8.68637	9.29957	39.2838	77.5297	81.4586	85.1775
	641	8.20213	8.29102	8.32388	8.93896	37.8476	74.4187	78.4017	81.8722
	642	7.88222	7.91439	7.97916	8.55154	36.3103	71.5094	75.4877	78.6507
	643	7.5628	7.58052	7.65467	8.19471	34.8015	68.6186	72.4675	75.5865
	644	7.21548	7.27328	7.32685	7.87407	33.4341	65.9204	69.4506	72.5099
	645	6.87986	6.95685	7.0067	7.53233	32.0073	63.3669	66.4816	69.6352
	646	6.56717	6.61424	6.67022	7.15861	30.6523	60.8608	63.7905	66.7929
	647	6.26708	6.34486	6.35182	6.80485	29.3703	58.4834	61.4286	64.0265
	648	5.96064	6.04862	6.08146	6.46198	28.1155	56.1294	58.9352	61.4435
	649	5.66287	5.75669	5.79882	6.19901	26.9875	53.9178	56.5604	58.8711
	650	5.37647	5.50396	5.5049	5.93636	25.9361	51.8443	54.1454	56.4665

## Sheet: suppl_fig14
supplementary figure 14

## Sheet: suppl_fig 15
supplementary figure 15A–C
			(400 µM)
		wavelength (nm)	–	P43N1	P43N2	P43N4	P43C2	P43C3	P43C4	P43K0	P43K1	P43K2	P43K3	P43K4	P43K5
		370	-2.82914	-2.21558	-2.16004	-2.0107	0.373048	-2.45231	-2.70858	0.45204	-2.39087	-1.83889	-2.55913	-2.56852	-2.24082
		371	-2.76197	-2.20653	-2.10711	-1.99307	0.19193	-2.40424	-2.63266	0.207524	-2.33711	-1.83024	-2.49016	-2.47722	-2.17104
		372	-2.68191	-2.18277	-2.02877	-1.97433	0.0771824	-2.34446	-2.54237	0.0507297	-2.27171	-1.80925	-2.41332	-2.39195	-2.08206
		373	-2.59747	-2.14148	-1.93457	-1.90346	-0.010689	-2.27268	-2.43601	-0.0441921	-2.1909	-1.75784	-2.32207	-2.29441	-1.98686
		374	-2.49802	-2.07942	-1.83319	-1.81343	-0.0572185	-2.18387	-2.33215	-0.0842986	-2.1045	-1.69929	-2.2305	-2.1738	-1.87937
		375	-2.38544	-2.00005	-1.72311	-1.72123	-0.0462439	-2.09852	-2.2027	-0.110678	-1.99739	-1.6118	-2.11511	-2.03372	-1.74956
		376	-2.25005	-1.90445	-1.57515	-1.60902	0.0184232	-1.98441	-2.07231	-0.10128	-1.84941	-1.49039	-1.97927	-1.8783	-1.57928
		377	-2.09014	-1.79063	-1.42398	-1.46966	0.0871328	-1.85058	-1.90392	-0.0384376	-1.67321	-1.352	-1.83783	-1.70332	-1.41218
		378	-1.92677	-1.67211	-1.25169	-1.30643	0.201811	-1.70489	-1.71736	0.0578401	-1.48619	-1.19066	-1.66034	-1.50656	-1.21764
		379	-1.71995	-1.53605	-1.04037	-1.12409	0.365553	-1.53821	-1.51005	0.183331	-1.29356	-1.00448	-1.45444	-1.28955	-0.98426
		380	-1.49273	-1.37132	-0.835638	-0.921768	0.56597	-1.34393	-1.28391	0.360333	-1.07817	-0.823516	-1.20916	-1.04672	-0.744245
		381	-1.24254	-1.20148	-0.601035	-0.682655	0.811092	-1.13336	-1.05739	0.591134	-0.837128	-0.579589	-0.970336	-0.786765	-0.485462
		382	-0.963964	-1.00356	-0.318708	-0.392387	1.06137	-0.909155	-0.765202	0.85649	-0.582798	-0.331641	-0.715652	-0.495465	-0.194545
		383	-0.667967	-0.772405	-0.0247638	-0.149162	1.34864	-0.672351	-0.486969	1.10243	-0.273259	-0.0679093	-0.398505	-0.160893	0.0996824
		384	-0.35563	-0.522862	0.244822	0.139528	1.66553	-0.409652	-0.19793	1.36415	0.0423519	0.212946	-0.0771127	0.182953	0.410778
		385	-0.0232135	-0.265818	0.603037	0.498117	1.95828	-0.13271	0.139017	1.66549	0.391026	0.4928	0.265228	0.540719	0.77435
		386	0.366447	-0.00510504	0.965978	0.847424	2.26861	0.168369	0.528041	1.97043	0.777445	0.790555	0.633836	0.931031	1.1666
		387	0.797182	0.28868	1.37055	1.25028	2.60302	0.482853	0.978011	2.30882	1.17184	1.12514	1.03777	1.34668	1.6314
		388	1.21744	0.63916	1.81115	1.72017	2.94465	0.824513	1.46232	2.66224	1.58205	1.50372	1.5003	1.84535	2.14365
		389	1.67808	0.978767	2.32831	2.17984	3.2847	1.24541	1.95961	3.03642	2.07863	1.94077	1.99003	2.35445	2.62425
		390	2.19437	1.38149	2.89572	2.71305	3.72902	1.70767	2.52553	3.49923	2.56248	2.45357	2.54262	2.94693	3.20145
		391	2.75865	1.83779	3.52933	3.30461	4.25154	2.23637	3.19266	4.05206	3.16333	3.02327	3.14148	3.6001	3.7974
		392	3.4036	2.35076	4.19738	3.92946	4.89911	2.84199	3.88174	4.64138	3.87149	3.69787	3.76102	4.27482	4.44902
		393	4.14586	2.95937	4.91811	4.64019	5.63208	3.51693	4.63407	5.31638	4.62456	4.46355	4.41114	5.01746	5.20575
		394	4.92836	3.65583	5.74903	5.40274	6.42832	4.26542	5.41585	6.0067	5.44212	5.21587	5.148	5.83145	5.98014
		395	5.74539	4.41147	6.55462	6.18716	7.23534	5.04609	6.24006	6.78742	6.25121	6.00493	5.93766	6.65705	6.75147
		396	6.60187	5.20939	7.38596	6.91887	8.19701	5.809	7.05874	7.54948	7.13214	6.84914	6.76114	7.5072	7.49477
		397	7.42005	5.95876	8.19689	7.68677	9.22906	6.52078	7.84358	8.27938	8.04248	7.66402	7.47627	8.28815	8.25754
		398	8.24803	6.71118	8.95841	8.44553	10.2367	7.2283	8.56583	8.91199	8.88317	8.47014	8.13312	9.01918	8.94062
		399	8.95431	7.47956	9.73567	9.11052	11.1921	7.9521	9.26932	9.46699	9.67507	9.29264	8.78771	9.71111	9.51248
		400	9.57591	8.26769	10.4919	9.72624	12.2251	8.61531	9.93888	10.0316	10.4042	10.1466	9.38165	10.2938	10.0918
		401	10.1847	9.07495	11.2567	10.3546	13.384	9.30734	10.5468	10.546	11.1992	11.0171	9.9558	10.8956	10.6811
		402	10.7833	10.0593	12.0929	10.9646	14.7359	10.0519	11.191	11.0533	12.0261	12.0021	10.5434	11.4686	11.2535
		403	11.471	11.2076	13.0568	11.6362	16.3369	10.9023	11.8712	11.6747	12.8669	13.1431	11.1554	12.0932	11.9286
		404	12.2652	12.5851	14.1434	12.3418	18.2573	11.8778	12.577	12.3755	13.8397	14.4378	11.8087	12.7641	12.611
		405	13.0674	14.264	15.3886	13.1977	20.4835	12.944	13.3414	13.1503	14.923	16.113	12.5895	13.4406	13.3835
		406	13.9181	16.1725	16.7749	14.1515	23.0491	14.2483	14.1569	13.9677	16.0946	18.0629	13.4177	14.2446	14.1979
		407	14.7805	18.3533	18.3312	15.0643	26.0606	15.7808	15.0912	14.8335	17.4402	20.2501	14.3022	15.073	15.0596
		408	15.6212	20.886	20.0594	16.0601	29.528	17.4642	16.0038	15.7572	18.8665	22.7777	15.2269	15.9461	15.9223
		409	16.5297	23.8096	21.9146	17.085	33.6102	19.3684	16.9462	16.6808	20.3618	25.6676	16.1686	16.828	16.7563
		410	17.4954	27.1589	24.0789	18.1216	38.2232	21.584	17.8631	17.5643	22.0346	28.862	17.1003	17.7923	17.6196
		411	18.5475	31.0557	26.4818	19.1657	43.415	24.0975	18.8161	18.4657	23.8123	32.5327	18.0313	18.696	18.4563
		412	19.4841	35.3335	29.105	20.3086	49.0469	27.017	19.7598	19.4216	25.6634	36.5878	18.9695	19.6101	19.264
		413	20.5048	40.1473	32.0939	21.419	55.393	30.3558	20.6879	20.4548	27.6532	41.0797	19.9201	20.5115	20.0866
		414	21.4973	45.8173	35.1877	22.5649	62.3538	34.0011	21.6129	21.4104	29.7996	45.997	20.9483	21.4173	20.9223
		415	22.5098	52.2106	38.7237	23.7101	70.456	38.0601	22.5956	22.3548	32.0009	51.62	21.9828	22.2923	21.7572
		416	23.5348	59.4779	42.647	24.8958	80.0784	42.6978	23.5175	23.3657	34.6204	58.2428	23.0727	23.1157	22.6321
		417	24.5037	67.9047	46.9932	26.0676	90.6267	47.8575	24.4696	24.428	37.5462	65.9001	24.2404	24.0115	23.4523
		418	25.5329	77.3187	51.8862	27.2754	102.516	53.8821	25.41	25.5052	40.7948	74.6376	25.4746	24.9468	24.3121
		419	26.5156	87.9745	57.0952	28.6104	115.684	60.4331	26.3837	26.6219	44.2526	84.3509	26.7918	25.8806	25.1477
		420	27.4991	99.5287	62.788	29.9847	129.473	67.9524	27.2826	27.7868	47.7396	94.7728	28.1003	26.7726	25.9203
		421	28.4922	112.155	68.8372	31.2318	144.99	76.3686	28.1774	28.9413	51.6576	106.729	29.4367	27.6361	26.6957
		422	29.4707	126.366	75.5128	32.5838	161.699	85.4378	29.0785	30.1124	55.9786	119.736	30.7843	28.548	27.496
		423	30.3884	141.742	82.8035	34.1053	179.259	95.4855	29.9552	31.2908	60.4471	133.721	32.2318	29.4025	28.3249
		424	31.2375	159.14	90.463	35.6461	198.124	106.862	30.8414	32.4935	65.1271	148.276	33.7239	30.3296	29.1153
		425	32.1337	178.46	98.7067	37.2349	219.7	119.424	31.6845	33.7858	70.3522	164.786	35.2654	31.268	29.8424
		426	33.0664	198.819	107.602	38.8092	242.521	133.164	32.5484	35.0855	76.1637	183.971	36.8381	32.1349	30.6239
		427	33.9617	220.988	117.383	40.4201	266.349	148.049	33.4423	36.4259	82.1959	204.222	38.4738	32.9501	31.3721
		428	34.9198	245.055	127.522	42.0192	291.5	164.416	34.2866	37.7442	88.4685	225.591	40.217	33.848	32.0466
		429	35.8118	269.676	138.05	43.6911	318.861	181.896	35.1894	39.0223	94.7729	247.289	42.1217	34.7161	32.7005
		430	36.6921	294.712	149.155	45.4493	346.337	200.729	36.013	40.3363	101.575	270.093	43.974	35.4817	33.4261
		431	37.4852	320.164	160.444	47.0902	374.953	220.482	36.8688	41.6256	108.756	294.748	45.765	36.2534	34.2059
		432	38.2807	347.521	172.796	48.7878	405.813	240.828	37.7721	42.9343	116.104	320.164	47.7726	37.0533	34.8382
		433	39.1129	378.345	186.104	50.5743	438.542	261.869	38.6661	44.4239	123.72	347.064	49.843	37.9142	35.5874
		434	39.9181	411.852	200.088	52.5094	472.799	285.408	39.4965	45.9117	131.948	376.149	52.0508	38.7642	36.4065
		435	40.7971	445.996	214.761	54.5217	509.714	311.722	40.3697	47.461	140.563	406.67	54.2897	39.5813	37.1073
		436	41.6796	481.379	230.66	56.5822	549.414	339.544	41.3092	49.0427	149.737	438.248	56.6959	40.437	37.8646
		437	42.4165	517.57	247.189	58.5521	590.213	367.718	42.2169	50.572	159.673	471.978	59.1532	41.2529	38.5501
		438	43.2548	555.978	264.386	60.7043	632.712	397.044	43.081	52.25	169.978	508.172	61.7173	42.1331	39.3185
		439	44.0525	595.417	281.712	62.9517	674.964	429.15	43.9853	53.9825	180.18	545.528	64.4886	42.9768	40.127
		440	44.8876	635.339	299.505	65.0945	718.223	461.659	44.8864	55.6349	190.636	583.476	67.1752	43.8266	40.955
		441	45.6043	676.192	317.745	67.3126	762.649	495.017	45.8187	57.4554	201.361	622.721	69.8758	44.6983	41.7423
		442	46.4927	717.2	335.952	69.49	807.541	531.545	46.6998	59.3526	212.528	662.269	72.6041	45.6254	42.4678
		443	47.3111	758.932	354.518	71.6525	854.524	569.538	47.6447	61.2409	223.519	704.074	75.2395	46.5632	43.3084
		444	48.149	801.924	373.14	73.9156	901.863	608.32	48.5601	63.1711	234.988	748.123	78.0064	47.4127	44.151
		445	48.9457	845.514	391.987	76.1152	947.558	647.465	49.3978	65.0137	246.645	792.563	80.8669	48.2764	44.9331
		446	49.6428	888.437	410.542	78.0523	993.451	685.418	50.1364	66.8473	257.916	835.926	83.7077	49.0726	45.6655
		447	50.3048	930.469	428.498	80.134	1037.96	723.593	50.8661	68.6837	269.076	878.078	86.3307	49.8795	46.2924
		448	50.9836	972.707	446.801	82.2488	1080.82	762.76	51.5879	70.4842	280.033	920.144	88.9023	50.7419	47.028
		449	51.7852	1015.84	465.078	84.1965	1122.12	803.483	52.466	72.393	291.244	963.564	91.6489	51.6704	47.837
		450	52.5553	1059.8	483.362	86.4093	1163.84	844.766	53.3782	74.4478	303.296	1006.44	94.3783	52.6558	48.631
		451	53.4854	1104.91	502.616	88.5745	1209.3	887.017	54.2739	76.6125	315.286	1052.29	97.1449	53.7026	49.5628
		452	54.5088	1150.1	522.199	91.0057	1257.01	930.914	55.2978	78.9247	327.743	1100.84	100.344	54.9509	50.6046
		453	55.6394	1196.31	542.145	93.661	1305.65	977.68	56.4668	81.5853	341.513	1150.91	103.755	56.2829	51.7276
		454	56.8602	1245.19	562.317	96.6124	1355.09	1026.31	57.7392	84.3766	355.908	1202.69	107.485	57.6303	53.0446
		455	58.1844	1292.73	582.544	99.5434	1404.69	1074.85	59.0365	87.2602	370.279	1254.01	111.192	59.091	54.4592
		456	59.4592	1338.59	602.921	102.09	1451.87	1124.57	60.3706	90.3444	384.44	1304.38	114.979	60.4981	55.812
		457	60.7133	1381.19	622.19	104.562	1496.7	1173.69	61.6335	93.3384	397.179	1352.66	118.776	61.8872	57.0323
		458	61.9686	1422.7	641.353	107.185	1539.65	1222.01	62.8812	96.3439	409.62	1399.46	122.569	63.2897	58.1897
		459	63.2195	1461.25	659.865	109.836	1579.32	1267.83	64.0436	99.2632	421.108	1442.78	125.812	64.5859	59.2717
		460	64.3315	1497.5	676.582	112.097	1614.93	1310.46	65.2705	102.076	431.604	1481.87	128.88	65.7808	60.3836
		461	65.3538	1532.15	692.341	114.372	1648.7	1350.53	66.3424	104.757	441.639	1518.73	131.766	67.105	61.432
		462	66.2863	1564.11	707.231	116.421	1679.87	1388.96	67.2928	107.367	450.617	1553.04	134.509	68.2919	62.4047
		463	67.1015	1593.51	720.652	118.316	1708.4	1424.01	68.2019	109.812	458.911	1583.43	137	69.3776	63.2389
		464	68.0292	1618.68	732.405	120.012	1733.39	1456.56	68.9682	112.068	466.819	1610.06	139.347	70.3552	64.1118
		465	68.8941	1641.22	743.276	121.418	1755.72	1487.6	69.6691	114.338	473.457	1635.15	141.481	71.3936	64.9627
		466	69.6469	1662.72	752.85	122.939	1776.37	1513.83	70.4781	116.454	480.105	1657.85	143.649	72.4005	65.7123
		467	70.4151	1682.01	761.511	124.209	1794.27	1538.14	71.3082	118.352	486.493	1679.6	145.721	73.4654	66.5016
		468	71.1408	1698.14	769.048	125.344	1808.89	1560.36	71.9831	119.88	492.03	1696.72	147.683	74.2671	67.2845
		469	71.7481	1711.38	775.536	126.434	1819.86	1580.15	72.6686	120.714	496.419	1711.61	149.428	74.8504	67.9991
		470	72.4025	1721.44	780.646	127.453	1827.8	1596.85	73.2707	121.11	500.242	1725.3	150.798	75.4047	68.6961
		471	73.0104	1730.4	784.538	128.276	1834.4	1612.31	73.9164	121.262	503.665	1737.01	152.144	76.0686	69.3304
		472	73.5324	1738.12	788.371	128.97	1838.81	1626.53	74.447	121.277	506.544	1746.79	153.38	76.6157	70.0017
		473	74.1415	1742.18	791.235	129.716	1841.37	1639.37	75.0033	121.335	509.053	1754.77	154.456	77.132	70.6281
		474	74.7047	1745.8	793.377	130.445	1842.18	1650.06	75.6208	121.315	510.999	1761.21	155.353	77.6524	71.3243
		475	75.2228	1746.96	794.693	130.989	1840.55	1657.73	76.1749	121.273	512.458	1765.02	156.18	78.0935	71.8705
		476	75.725	1746.5	794.889	131.376	1837.63	1663.32	76.7117	121.242	513.321	1767.64	156.979	78.6469	72.5085
		477	76.3626	1744.64	794.853	131.799	1833.66	1668.02	77.1426	121.351	513.653	1768.67	157.527	79.2556	73.1196
		478	76.8336	1740.24	794.447	132.086	1827.21	1670.98	77.6316	121.541	514.13	1768.16	158.067	79.6608	73.543
		479	77.3121	1735.28	792.928	132.284	1819.34	1671.22	78.1294	121.604	513.64	1766.49	158.555	80.1355	74.0042
		480	77.7347	1727.91	790.404	132.445	1809.76	1669.17	78.63	121.522	512.96	1762.09	158.784	80.6519	74.4195
		481	78.1053	1718.97	787.03	132.552	1800.04	1666.91	78.9794	121.741	512.002	1756.76	158.948	81.0799	74.9444
		482	78.4466	1709.54	783.822	132.657	1789.31	1663.16	79.3812	121.842	510.491	1751.71	159.114	81.5621	75.4048
		483	78.833	1697.54	780.198	132.861	1776.39	1657.59	79.9026	122.081	508.556	1745.05	159.075	82.0748	75.8389
		484	79.2484	1684.88	775.448	132.796	1761.28	1650.15	80.1566	122.18	506.376	1736.2	159.024	82.4666	76.1208
		485	79.6555	1672.73	770.65	132.766	1747.12	1643.26	80.5335	122.059	504.414	1727.47	159.124	82.8829	76.6503
		486	80.0956	1661.16	766.164	132.73	1732.77	1636.63	81.0255	122.125	502.286	1719.48	159.104	83.4085	77.2197
		487	80.3202	1648.4	761.326	132.662	1717.67	1627.96	81.4493	122.22	499.907	1711.24	159.019	83.9261	77.6784
		488	80.7637	1634.74	756.092	132.818	1702.12	1618.85	81.8577	122.195	497.659	1702.48	158.923	84.3345	78.0651
		489	81.2817	1623.53	751.868	133.035	1687.96	1610.85	82.3192	122.286	495.814	1694.4	159.008	84.8913	78.5937
		490	81.81	1612.56	747.895	133.186	1675.25	1603.48	82.8672	122.61	494.114	1686.08	159.126	85.5533	79.1728
		491	82.3622	1601.01	743.925	133.372	1662.49	1594.85	83.4152	122.919	492.14	1677.51	159.204	86.1139	79.8009
		492	82.9853	1589.86	739.909	133.571	1650.42	1586.94	84.0044	123.116	490.606	1669.73	159.355	86.7625	80.4287
		493	83.6394	1580.47	736.81	134.006	1639.41	1580.51	84.7374	123.419	489.7	1663.56	159.596	87.4894	81.1243
		494	84.3801	1570.86	733.472	134.387	1628.28	1573.54	85.3594	123.713	488.292	1656.46	159.806	88.1875	81.8647
		495	85.1591	1560.1	729.926	134.811	1617.75	1566.25	86.0651	124.129	487.106	1649.27	160.24	88.8896	82.5255
		496	85.891	1551.71	727.162	135.396	1608.32	1560.2	86.9398	124.647	486.531	1644.42	160.635	89.8309	83.377
		497	86.7076	1542.76	724.639	135.97	1599.36	1554.28	87.7442	125.147	485.59	1638.83	160.867	90.6565	84.1963
		498	87.5235	1532.59	721.656	136.409	1589.4	1547.98	88.5153	125.693	484.688	1632.6	161.312	91.5017	84.9838
		499	88.3239	1523.17	718.737	137.185	1579.19	1540.38	89.4456	126.326	483.703	1626.69	161.88	92.5336	85.8796
		500	89.1457	1513.99	715.722	137.873	1569.05	1533.4	90.2341	126.974	482.886	1620.87	162.263	93.5094	86.7006
		501	89.9978	1504.41	712.461	138.405	1558.43	1526.19	91.0158	127.479	481.633	1613.65	162.668	94.2979	87.4396
		502	90.8316	1494.52	709.223	138.821	1547.97	1518.63	91.8187	128.161	480.468	1607.13	162.997	95.1512	88.2463
		503	91.5598	1483.98	705.647	139.247	1536.12	1510.44	92.6712	128.729	479.362	1599.52	163.393	96.0155	89.0527
		504	92.3167	1472.48	701.507	139.631	1523.12	1500.5	93.3781	129.188	477.715	1590.89	163.753	96.9445	89.9068
		505	93.062	1461.46	697.594	140.07	1511.34	1490.9	94.1474	129.589	476.121	1582.16	163.95	97.7682	90.7182
		506	93.711	1448.57	693.065	140.465	1498.36	1480.39	94.8093	130.032	473.939	1571.52	163.942	98.3158	91.5111
		507	94.2413	1435.28	688.413	140.701	1483.86	1469.15	95.3655	130.322	471.642	1560.1	163.861	98.9632	92.0939
		508	94.8706	1422.31	683.557	140.939	1470.55	1457.39	96.0101	130.507	469.289	1548.64	163.864	99.6927	92.6364
		509	95.4279	1407.87	678.107	141.151	1456.27	1443.92	96.5149	130.683	466.585	1536.66	163.722	100.355	93.2402
		510	95.9856	1393.33	673.013	141.159	1441.77	1430.25	97.0225	130.92	464.041	1523.28	163.386	100.858	93.7356
		511	96.3932	1378.76	667.309	141.203	1425.53	1415.83	97.4347	130.948	461.147	1509.87	162.93	101.433	94.1038
		512	96.8344	1362.95	661.213	141.091	1408.44	1400.07	97.762	130.88	457.668	1495.38	162.523	101.756	94.5435
		513	97.3323	1347.51	655.089	141.074	1392.13	1384.46	98.0716	130.841	454.497	1481.49	162.133	102.13	94.958
		514	97.6398	1330.27	647.786	140.98	1374.35	1367.62	98.4222	130.639	450.938	1466.01	161.556	102.475	95.304
		515	97.8958	1313.16	640.805	140.52	1356.52	1350.77	98.7923	130.449	446.927	1449.06	160.952	102.743	95.5247
		516	98.0703	1295.19	633.783	140.343	1338.46	1333.35	98.9513	130.296	442.861	1431.46	160.317	103.087	95.7538
		517	98.2394	1276.05	626.02	139.959	1319.29	1315.13	99.1161	130.041	438.61	1413.42	159.499	103.266	96.0127
		518	98.3993	1258.57	618.811	139.491	1301.4	1297.22	99.2749	129.657	434.569	1395.8	158.721	103.379	96.2477
		519	98.4711	1239.77	611.068	138.981	1282.2	1278.61	99.3267	129.165	429.931	1377.32	157.762	103.551	96.3898
		520	98.4984	1220.93	603.157	138.483	1261.85	1260.37	99.3028	128.731	425.459	1358.73	156.703	103.712	96.4015
		521	98.3638	1201.31	594.894	137.883	1240.14	1240.95	99.1098	128.249	420.81	1340.12	155.661	103.685	96.3338
		522	98.393	1181.66	586.845	137.184	1219.48	1222.07	99.0594	127.709	416.09	1320.83	154.567	103.676	96.314
		523	98.3489	1161.63	578.774	136.435	1198.33	1203.56	99.0071	127.134	410.867	1301.42	153.483	103.523	96.3675
		524	98.3666	1141.52	570.156	135.755	1177.25	1183.35	98.8754	126.389	405.669	1281.01	152.299	103.463	96.213
		525	98.2182	1121.18	561.614	134.99	1156.98	1163.77	98.7428	125.688	400.191	1260	151.089	103.335	96.0202
		526	97.9524	1100.82	553.532	134.044	1136.5	1143	98.4525	124.88	394.782	1238.58	149.959	103.158	95.7835
		527	97.7024	1080.78	545.117	133.242	1116.15	1121.87	98.2182	124.188	389.537	1217.39	148.559	102.925	95.5637
		528	97.3919	1060.41	536.308	132.344	1095.94	1100.33	97.9226	123.329	384.028	1196.29	147.241	102.565	95.2831
		529	97.0527	1039.88	527.61	131.415	1075.99	1080.54	97.6383	122.376	378.574	1175.43	146.011	102.248	95.0113
		530	96.6291	1019.62	518.595	130.333	1055.91	1060.15	97.2153	121.433	373.317	1154.03	144.707	101.856	94.6166
		531	96.2448	999.606	509.524	129.352	1035.17	1039.88	96.8026	120.591	368.103	1133.54	143.324	101.501	94.2914
		532	95.8075	979.035	500.934	128.328	1014.55	1019.93	96.4182	119.673	362.656	1112.99	141.871	101.051	93.8484
		533	95.4251	959.086	492.623	127.125	994.436	1000.38	95.9199	118.689	357.582	1092.08	140.366	100.594	93.4533
		534	94.9496	939.432	483.796	125.989	974.083	981.194	95.3901	117.649	352.193	1071.38	138.844	100.046	92.9261
		535	94.5345	919.981	475.21	124.925	954.843	961.715	94.8487	116.611	346.862	1050.74	137.377	99.4802	92.4943
		536	93.8381	900.952	466.408	123.731	935.594	941.759	94.2235	115.56	341.387	1030.74	135.921	98.999	92.0309
		537	93.1083	882.392	458.211	122.581	916.857	921.94	93.6984	114.358	335.679	1010.68	134.347	98.4235	91.4422
		538	92.6561	863.526	449.672	121.324	897.853	902.789	92.9851	113.146	329.943	990.5	132.811	97.7439	90.8068
		539	91.9993	845.213	441.03	120.008	878.594	883.948	92.3354	112.08	324.405	971.345	131.298	97.034	90.2407
		540	91.3311	826.626	432.528	118.764	859.967	865.323	91.6871	110.9	319.026	952.275	129.638	96.2676	89.5716
		541	89.9399	795.992	418.416	116.703	832.928	833.605	90.2258	108.433	310.995	922.249	126.898	94.8018	88.4276
		542	89.3309	777.924	410.204	115.439	813.868	815.662	89.5225	107.195	305.554	903.211	125.336	94.0037	87.7892
		543	88.5726	760.305	401.754	114.214	795.578	798.419	88.7374	106.035	300.416	883.996	123.635	93.2471	86.9652
		544	87.7585	743.336	393.427	112.821	777.594	780.381	87.9893	105.007	294.96	865.964	121.986	92.5315	86.3201
		545	87.0264	726.574	385.564	111.474	759.727	762.586	87.1659	103.725	289.29	847.57	120.274	91.6818	85.5475
		546	86.183	709.552	378.067	110.132	742.157	745.034	86.3543	102.291	283.761	828.725	118.689	90.8734	84.7204
		547	85.3408	693.151	370.365	108.624	724.967	727.564	85.6123	101.013	278.63	809.346	117.013	90.0383	83.8739
		548	84.5273	677.556	362.68	107.163	708.269	710.119	84.701	99.5529	273.461	790.091	115.408	89.2165	83.0426
		549	83.57	662.027	355.273	105.767	691.546	693.596	83.8674	98.1688	268.478	771.244	113.792	88.4261	82.2171
		550	82.7459	646.519	347.766	104.369	674.814	677.334	82.9932	96.9423	263.478	753.307	112.287	87.4961	81.3528
		551	81.8256	630.756	340.79	102.939	658.38	660.848	82.0327	95.7193	258.587	735.811	110.605	86.5201	80.4162
		552	80.8944	615.637	333.486	101.602	642.16	645.128	81.108	94.3645	253.665	719.011	108.918	85.5192	79.6106
		553	80.0414	601.083	326.067	100.071	626.656	629.894	80.2234	93.0995	248.675	702.326	107.275	84.7956	78.7409
		554	79.072	585.962	318.91	98.6755	611.845	614.659	79.2636	91.9198	243.446	685.945	105.568	84.2626	77.7476
		555	78.182	570.57	311.553	97.2534	596.827	599.661	78.2776	90.5013	238.37	668.824	103.976	82.8674	76.7925
		556	77.2021	556.109	304.406	95.9104	581.79	584.82	77.2607	88.9773	233.279	652.859	102.334	81.7343	75.8946
		557	76.1999	541.667	297.845	94.4337	567.197	569.86	76.3103	87.602	228.351	637.278	100.533	80.6614	74.9102
		558	75.2	527.761	290.76	92.9935	552.549	555.494	75.332	86.2766	223.539	620.705	98.7451	79.5192	73.8926
		559	74.256	514.88	283.725	91.4868	538.83	541.252	74.3554	84.8865	218.64	604.382	96.9165	78.561	72.8682
		560	73.1732	501.467	276.775	90.1185	524.57	527.292	73.3463	83.3899	213.934	588.833	95.2465	77.4306	71.8447
		561	72.0773	487.724	269.889	88.711	510.342	513.201	72.2288	81.9556	209.348	573.466	93.5046	76.2065	70.8608
		562	71.1113	474.514	263.331	87.1431	496.363	498.97	71.088	80.5428	204.78	558.759	91.8347	75.0861	69.8513
		563	70.0288	461.407	256.705	85.5181	482.697	485.092	70.043	79.1999	200.179	544.327	90.2112	73.973	68.769
		564	68.9358	448.295	250.378	83.9612	469.254	472.063	69.0875	77.8101	195.72	529.986	88.4424	72.8616	67.6956
		565	67.8861	435.842	244.324	82.3912	455.977	459.425	68.0502	76.5018	191.254	515.964	86.7717	71.7494	66.7238
		566	66.7668	423.829	238.196	80.8737	443.368	446.665	66.9971	75.1948	187.116	501.955	85.1157	70.5642	65.6796
		567	65.7693	412.176	232.313	79.3251	431.389	434.055	65.8535	73.8089	183.159	488.943	83.5815	69.4738	64.6506
		568	64.6449	400.664	226.484	77.9316	418.946	421.228	64.619	72.3561	178.885	476.206	82.0173	68.366	63.5085
		569	63.5666	389.246	220.746	76.5818	407.316	409.19	63.5702	70.979	174.471	463.344	80.4017	67.2853	62.4811
		570	62.5354	378.377	215.374	75.1309	396.133	397.807	62.5213	69.7156	170.287	450.794	78.8075	66.2475	61.5452
		571	61.3598	368.184	209.94	73.802	385.054	386.648	61.5165	68.4207	166.178	437.875	77.2439	65.1318	60.4935
		572	60.3398	358.126	204.762	72.4446	374.432	375.601	60.5001	67.0784	162.307	425.412	75.7366	64.0265	59.4849
		573	59.3704	348.548	199.41	71.1095	365.107	364.789	59.4416	65.758	158.404	413.511	74.3649	62.9247	58.4473
		574	58.3038	338.668	194.119	69.6952	354.773	354.465	58.3699	64.4788	154.528	401.607	72.7757	61.8068	57.384
		575	57.3175	328.824	189.002	68.3328	344.538	344.99	57.3745	63.2114	150.791	389.902	71.2429	60.6893	56.2964
		576	56.2499	319.545	183.934	67.0126	334.656	335.044	56.3313	61.9234	146.861	378.85	69.7551	59.5865	55.3521
		577	55.2574	310.465	178.898	65.6242	325.027	325.341	55.2648	60.6119	143.137	368.434	68.2906	58.5261	54.4021
		578	54.3799	301.683	174.134	64.1794	316.049	315.948	54.2261	59.3833	139.567	358.086	66.8099	57.5069	53.3879
		579	53.3732	292.862	169.772	62.9048	306.993	307.011	53.2508	58.2111	136.029	347.818	65.2584	56.3511	52.4758
		580	52.319	284.414	165.219	61.7391	297.777	298.5	52.3091	56.9078	132.647	337.876	63.7974	55.2378	51.5354
		581	51.3488	275.974	160.708	60.4248	289.124	289.829	51.3542	55.7529	129.414	328.401	62.3941	54.2219	50.6071
		582	50.2907	267.714	156.233	59.1993	280.404	281.57	50.3917	54.6011	126.21	319.376	61.0884	53.2452	49.5961
		583	49.3289	259.792	151.844	57.9638	272.008	273.335	49.4202	53.4185	123.149	310.128	59.8364	52.2612	48.5615
		584	48.4095	252.013	147.69	56.6606	264.013	265.527	48.4446	52.2784	120.174	301.12	58.4626	51.1318	47.5355
		585	47.4304	244.465	143.777	55.4665	256.074	258.318	47.537	51.1911	117.234	292.54	57.1269	50.0419	46.6035
		586	46.5246	237.34	139.899	54.2768	248.474	250.488	46.5803	50.0291	114.185	284.086	55.9225	49.1266	45.7211
		587	45.6015	230.628	136.082	53.1027	241.439	242.477	45.6721	48.9917	111.129	275.971	54.6272	48.1784	44.6965
		588	44.6919	223.953	132.408	51.9425	234.566	235.156	44.7389	47.9505	108.142	267.671	53.4754	47.2087	43.7997
		589	43.8427	217.758	128.835	50.8158	227.832	227.886	43.7315	46.8522	105.408	259.661	52.2563	46.287	42.9154
		590	42.9441	211.477	125.511	49.7536	221.311	221.341	42.8727	45.9399	102.715	252.08	51.0646	45.3505	42.084
		591	42.0385	205.313	122.262	48.5948	214.949	214.957	41.9601	44.9368	100.127	244.705	49.964	44.4345	41.2292
		592	41.0798	199.462	118.921	47.538	208.684	208.391	40.9786	43.8587	97.592	237.499	48.8102	43.4937	40.3592
		593	40.2344	193.484	115.612	46.5636	202.671	201.952	40.0854	42.8942	95.1513	230.459	47.7273	42.6118	39.5355
		594	39.3693	187.547	112.421	45.4243	196.518	195.829	39.2644	41.8182	92.5344	223.809	46.6085	41.7203	38.6933
		595	38.4756	181.594	109.177	44.3673	190.349	189.705	38.4332	40.8152	89.9195	217.148	45.4296	40.773	37.8032
		596	37.606	175.974	105.988	43.2993	184.466	183.997	37.6184	39.8644	87.5303	210.298	44.289	39.9174	36.8956
		597	36.673	170.447	102.98	42.1844	178.757	178.289	36.767	38.9247	85.0634	203.567	43.2077	39.0212	36.0295
		598	35.8425	164.874	100.076	41.1172	173.013	172.631	35.9372	37.9695	82.7879	197.295	42.1531	38.0673	35.2095
		599	34.9703	159.731	96.9683	40.1786	167.465	167.479	35.1609	36.9178	80.7847	191.101	41.0222	37.1226	34.3605
		600	34.1244	154.674	93.9253	39.2269	162.108	162.43	34.195	35.9262	78.4584	185.117	40.0012	36.2638	33.5628
		601	33.2879	149.757	91.0932	38.2252	156.959	157.358	33.3485	35.0637	76.2418	179.415	38.958	35.4216	32.7529
		602	32.5198	144.954	88.332	37.2269	151.802	152.281	32.555	34.1662	74.0279	174.115	37.8869	34.5481	31.953
		603	31.7185	140.351	85.5729	36.3318	147.033	147.41	31.7402	33.2823	71.7257	168.86	36.8641	33.6243	31.1539
		604	30.982	135.86	82.882	35.3568	142.172	142.73	30.9734	32.3568	69.5009	163.434	35.8534	32.7577	30.4022
		605	30.1891	131.557	80.2636	34.3214	137.334	137.886	30.1777	31.5884	67.4005	158.023	34.8258	31.9127	29.6348
		606	29.4177	127.115	77.7952	33.3944	132.742	133.101	29.4033	30.7318	65.3487	152.817	33.8957	31.1013	28.8127
		607	28.629	123.182	75.3996	32.5312	128.293	128.554	28.6059	29.8886	63.4158	147.51	32.955	30.3905	28.0802
		608	27.7779	119.169	73.018	31.6372	124.104	124.19	27.8339	29.1112	61.549	142.623	31.9646	29.5512	27.3221
		609	27.046	115.087	70.6736	30.7689	119.902	119.923	27.0953	28.3002	59.6002	137.995	31.0887	28.8046	26.6028
		610	26.3592	111.097	68.4235	29.9835	115.844	115.795	26.3607	27.502	57.8002	133.49	30.2723	28.0427	25.8929
		611	25.6521	107.304	66.2231	29.1414	112.094	111.834	25.6863	26.6713	56.1331	129.092	29.3732	27.2577	25.183
		612	24.8775	103.661	64.0706	28.3034	108.552	108.054	24.9696	25.8861	54.4694	124.897	28.5911	26.5434	24.5142
		613	24.2258	100.131	61.975	27.5485	105.028	104.545	24.2785	25.1131	52.8868	120.63	27.7246	25.8151	23.8742
		614	23.6011	96.5256	59.8588	26.7158	101.521	101.09	23.5622	24.3239	51.2564	116.646	26.8793	25.0995	23.2168
		615	22.841	93.2423	57.8894	25.9511	97.993	97.5851	22.8987	23.6371	49.7779	112.622	26.1259	24.3368	22.5101
		616	22.178	90.1336	56.0385	25.2394	94.6087	94.1195	22.2647	22.9491	48.2506	108.717	25.3726	23.6529	21.8434
		617	21.5287	87.0377	54.1534	24.5005	91.3023	90.8692	21.6317	22.3218	46.7	104.831	24.579	22.939	21.1366
		618	20.9026	83.9845	52.261	23.7587	88.1758	87.6238	21.0347	21.6152	45.1654	101.175	23.876	22.2501	20.5624
		619	20.3266	81.0359	50.4453	23.036	85.111	84.6809	20.4338	20.9499	43.7228	97.5809	23.137	21.5597	19.967
		620	19.7145	78.1183	48.7607	22.3102	82.1669	82.0751	19.8017	20.3339	42.2176	94.174	22.3734	20.9587	19.3562
		621	19.0989	75.505	47.1458	21.6315	79.3322	79.1849	19.1352	19.7106	40.8195	91.0375	21.6812	20.378	18.7955
		622	18.5411	73.1131	45.5202	20.9902	76.5396	76.3222	18.5585	19.1086	39.5188	88.0563	20.9942	19.7687	18.2652
		623	17.9979	70.6325	43.9453	20.3091	73.8029	73.575	17.9702	18.5026	38.1455	85.0093	20.2947	19.146	17.6615
		624	17.3959	68.1371	42.44	19.6133	71.2192	70.786	17.3731	17.8764	36.8919	82.088	19.6484	18.5457	17.0902
		625	16.8174	65.7747	41.0001	18.9486	68.5616	68.1576	16.8515	17.2884	35.7565	79.1249	19.0007	17.9901	16.5703
		626	16.286	63.4806	39.6118	18.4031	66.013	65.6646	16.34	16.7097	34.5286	76.2611	18.3851	17.4572	16.0913
		627	15.8126	61.0952	38.2501	17.8219	63.6464	63.2496	15.8366	16.2075	33.2828	73.5218	17.7766	16.9696	15.5877
		628	15.2821	58.8722	36.8974	17.2401	61.38	60.9913	15.3228	15.6235	32.1254	70.8407	17.1705	16.4582	15.0493
		629	14.8033	56.8127	35.6511	16.6877	59.2457	58.9268	14.7992	15.107	31.0595	68.4081	16.5719	15.8925	14.5297
		630	14.3337	54.7433	34.4458	16.1047	57.1598	56.7712	14.3179	14.5566	30.0353	65.846	16.0301	15.3472	14.0582
		631	13.8329	52.7057	33.2315	15.5539	55.2018	54.7532	13.8536	14.0653	28.9667	63.4161	15.4372	14.8567	13.597
		632	13.3477	50.7606	32.0287	15.0431	53.2394	52.8646	13.3843	13.5812	28.0127	61.0173	14.9053	14.3816	13.1351
		633	12.9314	48.8309	30.9223	14.5159	51.3035	50.9289	12.9411	13.0841	27.0567	58.7967	14.3811	13.8775	12.688
		634	12.4774	47.061	29.8186	14.0193	49.2951	49.0422	12.4723	12.6509	26.0799	56.5733	13.8666	13.4347	12.2095
		635	11.9852	45.3158	28.6793	13.5318	47.3719	47.1941	12.0298	12.1882	25.1773	54.525	13.4232	12.9208	11.7958
		636	11.5187	43.5342	27.5529	12.981	45.6209	45.3408	11.6164	11.7237	24.245	52.4887	12.958	12.444	11.3296
		637	11.1311	41.8478	26.4509	12.4433	43.8194	43.663	11.1614	11.2818	23.368	50.4715	12.4627	11.9811	10.8932
		638	10.7608	40.1795	25.5695	12.03	42.1639	42.0629	10.7387	10.8218	22.5808	48.5514	12.0012	11.5602	10.516
		639	10.3518	38.6227	24.6276	11.6183	40.5141	40.3923	10.3785	10.4079	21.7584	46.7186	11.5304	11.1441	10.141
		640	9.93264	37.095	23.6411	11.1826	39.0104	38.8572	9.99381	10.0164	20.9417	45.105	11.0468	10.6993	9.7265
		641	9.53979	35.6355	22.6971	10.7275	37.4894	37.3282	9.6025	9.6238	20.1207	43.5793	10.6031	10.2253	9.35304
		642	9.14049	34.2211	21.8017	10.3024	35.9947	35.8883	9.23324	9.20112	19.4161	41.8198	10.1749	9.82979	9.01324
		643	8.79335	32.9212	20.9332	9.87895	34.6309	34.3847	8.87826	8.81862	18.6861	40.1291	9.76713	9.43672	8.64934
		644	8.41392	31.6393	20.0803	9.49618	33.2448	32.9462	8.53079	8.50885	17.8816	38.5721	9.36835	9.05258	8.33108
		645	8.07212	30.3411	19.2704	9.10189	31.9829	31.634	8.1687	8.16378	17.1248	37.049	8.99741	8.71362	7.97972
		646	7.75537	29.1702	18.4928	8.73204	30.7211	30.3257	7.84518	7.79513	16.437	35.5698	8.62504	8.36883	7.62623
		647	7.43965	28.0771	17.7233	8.35957	29.5187	29.1252	7.53656	7.42671	15.7643	34.1539	8.24897	8.0427	7.29036
		648	7.10716	26.8927	16.9432	8.00484	28.3387	27.9517	7.15143	7.09894	15.1432	32.7816	7.91607	7.70712	6.94253
		649	6.77351	25.7798	16.1727	7.67967	27.206	26.7639	6.83752	6.78208	14.5661	31.3944	7.54737	7.37505	6.61182
		650	6.49568	24.817	15.4896	7.33416	26.1407	25.6246	6.52823	6.48569	13.9536	30.1322	7.20248	7.03988	6.31202

[truncated: 14 more sheets: suppl_fig16, suppl_fig17, suppl_fig 18, suppl_fig 19, suppl_fig 20, suppl_fig 21, suppl_fig 22, suppl_fig 23, suppl_fig 24, suppl_fig 25, suppl_fig 26, suppl_fig 27, suppl_fig 28, suppl_fig 29]
