# Supplementary material for: Hydrophobic-cationic peptides modulate RNA polymerase ribozyme activity by accretion
Source: Nat Commun. 2022 Jun 3;13:3050. doi: 10.1038/s41467-022-30590-3 (PMC9166800; doi:10.1038/s41467-022-30590-3)
Supplement: Supplementary file 3 — Source Data [file 41467_2022_30590_MOESM3_ESM.zip › SourceDataFinal/Source Data_Fig4_final.xlsx]

## Sheet: figure 4bc
Figure 4B,C
												_(1)
											[P43] (µM)	0		50		100		200		400		800
												ppt	sup	ppt	sup	ppt	sup	ppt	sup	ppt	sup	ppt	sup
											Ref Band	Lane 4	Lane 5	Lane 6	Lane 7	Lane 8	Lane 9	Lane 10	Lane 11	Lane 12	Lane 13	Lane 14	Lane 15
											11									83303.3		22259.6
											10									7998.78		3633.83
											9									201226		61464.1
											8							14429.9	11611.7	366649		181788
											7			28840	35518.7	37877.8	51366	49987.7	63992.3	1.35006e+06	16112.8	980256
											6			17030.8	21066.3	21407.4	27024.4	28519.7	33040.3	861558	19836.7	830452
											5			43242.4	44064.9	42532.6	47613.2	53128.5	63801.9	1.57302e+06	20186.1	1.64101e+06
											4	117414	113991	132191	110406	116797	127477	142489	117369	2.73352e+06	60650	3.0303e+06
											3	178537	165841	200562	174393	190680	209946	251835	269809	1.97971e+06	152848	2.49107e+06
											2	548429	558254	647286	540823	650026	624763	827714	656131	6.66436e+06	221102	7.74078e+06	66446
											1	3.34523e+06	3.17012e+06	3.36689e+06	2.74309e+06	3.43828e+06	2.99479e+06	3.82143e+06	3056473	1.93457e+06	1.3476e+06	2.0299e+06	547493
											0	1.00185e+07	9.91703e+06	1.00643e+07	8.44536e+06	1.00158e+07	8.81059e+06	8.34617e+06	9.18025e+06	1.46564e+06	6.39027e+06	1563197	4.55569e+06
												_(2)												_(3)
											[P43] (µM)	0		50		100		200		400		800		200		400		800
												ppt	sup	ppt	sup	ppt	sup	ppt	sup	ppt	sup	ppt	sup	ppt	sup	ppt	sup	ppt	sup
											Ref Band	Lane 4	Lane 5	Lane 6	Lane 7	Lane 8	Lane 9	Lane 10	Lane 11	Lane 12	Lane 13	Lane 14	Lane 15	Lane 16	Lane 17	Lane 18	Lane 19	Lane 20	Lane 21
											11							128087		95683.2		32849.5		72684.9		94513.7		29497.2
											10							9311.18		9846.94		11169.7		8863.09		6140.12		3919.15
											9			27836		30733.8	7063.88	121803		199251		105596		71848.3		192599		82092.1
											8			21313.2	9393.35	17828.5	10288.4	63884.7		361455		253723		73888.2		319005		187797
											7	12536.5	13696.6	59665.1	29718.8	52322	66485.6	159333	52971.1	1.2115e+06	25450.8	1.14506e+06		287464	78440.2	1.1134e+06	29423.9	1.0555e+06
											6	15863.7	16134.2	38844.6	22810.5	29997.1	45484.9	83751.4	35824.1	778136	32970.4	845916	11695.3	179672	46448.2	688163	30923.8	815644	8927.85
											5	40202.9	32638.2	56139.6	31680.4	44381	57892.7	90137.9	48380.2	1.26364e+06	32272.5	1.52306e+06	18986.5	321542	59658.1	1.18297e+06	25316.2	1.44795e+06	11579
											4	87353.2	77427.3	105760	70425.4	88620.5	93783.5	168233	83877.8	2.11974e+06	57089	2.69485e+06	27529.6	626717	90719.8	2.06903e+06	51081.3	2.60529e+06	27783
											3	134844	115726	141764	101183	119986	121580	229939	116659	1.65041e+06	59156.1	2.17101e+06	33437.6	687104	114981	1.56333e+06	59267.3	2.10936e+06	43572.1
											2	696503	607296	784678	561902	638934	650189	1.37782e+06	636620	5.87569e+06	312244	7.21838e+06	128595	3.74988e+06	645435	5.69367e+06	272341	6.94528e+06	88198.3
											1	3.54447e+06	3.0834e+06	3.3222e+06	2.61042e+06	3.03373e+06	2.62407e+06	4.37054e+06	2.69788e+06	1.85427e+06	1.4962e+06	1.94769e+06	744824	5.52874e+06	2.55545e+06	1.76885e+06	1.32507e+06	1.85708e+06	729706
											0	1.00273e+07	9.17314e+06	9.82817e+06	8.23904e+06	8.78681e+06	7.8226e+06	5.90393e+06	8.64775e+06	1.36699e+06	5.9641e+06	1.53574e+06	4.43705e+06	2.16142e+06	8.01482e+06	1.30406e+06	5.97317e+06	1.5469e+06	5.16144e+06
												_(3)
											[P43] (µM)	0		50		100
												ppt	sup	ppt	sup	ppt	sup
											Ref Band	Lane 3	Lane 4	Lane 5	Lane 6	Lane 7	Lane 8
											9			16088.4		18885.7
											8			15471.3	8641.57	13902.2	9797.54
											7	20872.2	8691	34703.9	37683.3	43851.4	38684.4
											6	17284.1	11199.6	22025.6	19139.9	23161.7	25480.3
											5	47862.2	32110.6	49480.7	41430.9	53666.9	53022.6
											4	96412.2	74151.7	94853.8	78026	105370	77634.1
											3	144720	105029	133520	108359	136518	101196
											2	791323	615991	739528	613404	844062	607472
											1	3.69359e+06	3.12877e+06	3.50806e+06	2.86991e+06	3.80955e+06	2.65609e+06
											0	1.02941e+07	9.0459e+06	1.00599e+07	8.53302e+06	1.05704e+07	8.25502e+06
					ppt_Average extension per primer (nt)								sup_Average extension per primer (nt)
				[P43] (µM)	_(1)	_(2)	_(3)	AVE	SD			[P43] (µM)	_(1)	_(2)	_(3)	AVE	SD
				0	0.383397	0.417292	0.435927	0.412205	0.0266316			0	0.376303	0.4048	0.404016	0.39504	0.0162308
				50	0.435313	0.49299	0.453749	0.460684	0.0294573			50	0.444491	0.419465	0.437772	0.43391	0.0129525
				100	0.439856	0.483785	0.468914	0.464185	0.0223427			100	0.476504	0.507675	0.444194	0.476124	0.0317424
				200	0.569193	1.07555	1.77348	1.13941	0.60468			200	0.498475	0.445152	0.489422	0.477683	0.0285341
				400	3.14031	3.11791	3.08498	3.1144	0.027836			400	0.343155	0.383966	0.356652	0.361258	0.0207917
				800	2.88899	2.96824	2.9232	2.92681	0.0397502			800	0.131612	0.255002	0.20744	0.198018	0.0622321

## Sheet: figure 4de
Figure 4D,E
												25 mM MgCl2_(1)						400 mM MgCl2_(1)
											[P43] (µM)	0	50	100	200	400	800	0	50	100	200	400	800
											Ref Band	Lane 4	Lane 5	Lane 6	Lane 7	Lane 8	Lane 9	Lane 10	Lane 11	Lane 12	Lane 13	Lane 14	Lane 15
											7							126458	118850	129845	74988.5	16253.9	23046.9
											6	248584	253942	255641	231546			1.86167e+06	1.70156e+06	1.75244e+06	1.118e+06	236650	326501
											5	410703	376508	402909	372545			471406	448007	418406	284140	78352.3	102116
											4	1.15201e+06	1.06997e+06	1.10054e+06	1.02917e+06			835045	763918	710600	550251	193478	238677
											3	1.70255e+06	1.56332e+06	1.61033e+06	1.56912e+06			784974	751359	728325	602365	351297	357743
											2	1.54357e+06	1.40746e+06	1.42281e+06	1.34246e+06			519711	480207	430622	424113	373065	401368
											1	2.88614e+06	2.60005e+06	2.65988e+06	2.61183e+06	143993	155607	1.46474e+06	1.33907e+06	1.23103e+06	1.47602e+06	1.62192e+06	1.47017e+06
											0	9.43373e+06	1.01088e+07	1.05743e+07	9.90721e+06	1.69362e+07	1.65433e+07	1.16564e+07	1.12707e+07	1.12211e+07	1.14774e+07	1.33941e+07	1.37059e+07
												400 mM MgCl2_(2)						400 mM MgCl2_(3)
											[P43] (µM)	0	50	100	200	400	800	0	50	100	200	400	800
											Ref Band	Lane 1	Lane 2	Lane 3	Lane 4	Lane 5	Lane 6	Lane 7	Lane 8	Lane 9	Lane 10	Lane 11	Lane 12
											7	134198	126761	125585	59044.3	37188.2	70325.1	165605	141866	136244	80069.5	30256.3	45050.2
											6	1.9264e+06	1.7234e+06	1.84144e+06	772945	371989	637327	2.24152e+06	1.9049e+06	1.93492e+06	1.14231e+06	242720	488926
											5	464733	430625	441276	198179	126746	168319	550785	479833	478214	303598	94137.8	157319
											4	737565	688199	703329	364594	258078	322475	891439	760093	749209	513488	203854	304196
											3	704581	655342	663630	417505	399714	449777	839356	706013	720756	561819	372074	431977
											2	522983	478060	497336	424135	407220	428134	528517	509080	480428	463165	420628	436058
											1	1.39716e+06	1.26936e+06	1.29698e+06	1.42845e+06	1.72276e+06	1.77716e+06	1.5429e+06	1.34424e+06	1.33415e+06	1.63949e+06	1.84194e+06	1.64486e+06
											0	1.30412e+07	1.2101e+07	1.24754e+07	1.21174e+07	1.50051e+07	1.38928e+07	1.32683e+07	1.22354e+07	1.26773e+07	1.3649e+07	1.55201e+07	1.4104e+07
												25 mM MgCl2_(2)						25 mM MgCl2_(3)
											[P43] (µM)	0	50	100	200	400	800	0	50	100	200	400	800
											Ref Band	Lane 1	Lane 2	Lane 3	Lane 4	Lane 5	Lane 6	Lane 7	Lane 8	Lane 9	Lane 10	Lane 11	Lane 12
											6	408929	351462	322446	314757			449041	322375	320508	335542
											5	490431	516057	469539	476242			603946	458756	450262	465085
											4	1.18026e+06	1.34884e+06	1.19332e+06	1.20975e+06			1.52816e+06	1.17965e+06	1.1647e+06	1.18122e+06
											3	1.56619e+06	1.7827e+06	1.63706e+06	1.67519e+06			2.0213e+06	1.61326e+06	1.60387e+06	1.57561e+06
											2	1.37411e+06	1.53733e+06	1.36944e+06	1.33446e+06			1.57528e+06	1.25822e+06	1.27118e+06	1.25833e+06
											1	2.50619e+06	2.78852e+06	2.50392e+06	2.54557e+06	327522	90160.5	2.93525e+06	2.34474e+06	2.42955e+06	2.34241e+06	399393	164776
											0	9.78263e+06	1.16751e+07	1.08278e+07	1.0683e+07	1.78021e+07	1.86001e+07	1.07399e+07	1.00246e+07	1.15526e+07	1.05342e+07	1.58965e+07	1.70349e+07
					ZtLT_400 mM Mg2+							ZtLT_25 mM Mg2+
					Average extension per primer (nt)							Average extension per primer (nt)
				[P43] (µM)	_(1)	_(2)	_(3)	AVE	SD		[P43] (µM)	_(1)	_(2)	_(3)	AVE	SD
				0	1.27602	1.17961	1.30045	1.25202	0.0638936		0	1.10685	1.13121	1.2077	1.14858	0.0526239
				50	1.23806	1.16325	1.23566	1.21232	0.0425152		50	1.02365	1.06479	1.08406	1.0575	0.0308593
				100	1.24142	1.17651	1.21053	1.20948	0.0324673		100	1.01446	1.04836	0.990633	1.01782	0.0290082
				200	0.936198	0.698856	0.830253	0.821769	0.118898		200	1.0181	1.06085	1.05409	1.04435	0.0229796
				400	0.376346	0.430724	0.360661	0.389244	0.0367691		400	0.0084304	0.0180655	0.0245089	0.0170016	0.00809187
				800	0.416935	0.587754	0.514705	0.506465	0.0857069		800	0.00931841	0.00482394	0.00958014	0.00790749	0.00267365

## Sheet: figure 4fg
Figure 4F,G
												25 mM MgCl2_(1)						400 mM MgCl2_(1)
											[P43] (µM)	0	50	100	200	400	800	0	50	100	200	400	800
											Ref Band	Lane 7	Lane 8	Lane 9	Lane 10	Lane 11	Lane 12	Lane 13	Lane 14	Lane 15	Lane 16	Lane 17	Lane 18
											1	6.09324e+06	5.58672e+06	5.67292e+06	5.63475e+06	226258	75875.5	5.14914e+06	5.27097e+06	5.08155e+06	5.16204e+06	2.34294e+06	2.10854e+06
											0	5.03596e+06	5.28475e+06	5.57005e+06	5.66836e+06	1.17624e+07	1.1277e+07	5.61424e+06	6.13617e+06	6.19564e+06	6.19121e+06	8.75532e+06	8.829e+06
												400 mM MgCl2_(2)						400 mM MgCl2_(3)
											[P43] (µM)	0	50	100	200	400	800	0	50	100	200	400	800
											Ref Band	Lane 13	Lane 14	Lane 15	Lane 16	Lane 17	Lane 18	Lane 19	Lane 20	Lane 21	Lane 22	Lane 23	Lane 24
											1	6.94744e+06	6.30467e+06	6.23902e+06	4.46838e+06	4.19702e+06	3.66451e+06	6.00086e+06	6.07119e+06	5.90016e+06	4.35102e+06	3.14211e+06	2.60495e+06
											0	7.28195e+06	7.1472e+06	7.1059e+06	7.98797e+06	9.50556e+06	9.78656e+06	6.5534e+06	6.97571e+06	6.57039e+06	6.9066e+06	8.97191e+06	9.74122e+06
												25 mM MgCl2_(2)						25 mM MgCl2_(3)
											[P43] (µM)	0	50	100	200	400	800	0	50	100	200	400	800
											Ref Band	Lane 13	Lane 14	Lane 15	Lane 16	Lane 17	Lane 18	Lane 19	Lane 20	Lane 21	Lane 22	Lane 23	Lane 24
											1	6.64067e+06	5.98559e+06	5.16529e+06	5.62252e+06	988597	606571	6.95186e+06	6.56801e+06	6.68898e+06	6.38554e+06	310208	125052
											0	5.82304e+06	6.78295e+06	6.65254e+06	6.57667e+06	1.17818e+07	1.22238e+07	6.50014e+06	6.67742e+06	7.22016e+06	6.8972e+06	1.26962e+07	1.30409e+07
			Zc_400 mM Mg2+							Zc_25 mM Mg2+
			Average extension per primer (nt)							Average extension per primer (nt)
		[P43] (µM)	_(1)	_(2)	_(3)	AVE	SD		[P43] (µM)	_(1)	_(2)	_(3)	AVE	SD
		0	0.478394	0.488246	0.477994	0.481545	0.00580697		0	0.5475	0.5328	0.51679	0.532363	0.0153598
		50	0.462076	0.468683	0.465336	0.465365	0.00330367		50	0.513888	0.468776	0.49587	0.492845	0.0227075
		100	0.450604	0.46752	0.473128	0.463751	0.0117252		100	0.504575	0.437076	0.480905	0.474185	0.0342474
		200	0.454675	0.358723	0.386495	0.399965	0.0493739		200	0.498513	0.460893	0.48074	0.480049	0.0188197
		400	0.211109	0.306294	0.259378	0.258927	0.0475943		400	0.0188727	0.0774131	0.0238503	0.0400454	0.0324569
		800	0.19278	0.272433	0.210993	0.225402	0.0417356		800	0.00668335	0.0472761	0.00949814	0.0211525	0.0226674
