# Supplementary material for: Hydrophobic-cationic peptides modulate RNA polymerase ribozyme activity by accretion
Source: Nat Commun. 2022 Jun 3;13:3050. doi: 10.1038/s41467-022-30590-3 (PMC9166800; doi:10.1038/s41467-022-30590-3)
Supplement: Supplementary file 3 — Source Data [file 41467_2022_30590_MOESM3_ESM.zip › SourceDataFinal/Source Data_Fig3_final.xlsx]

## Sheet: figure 3a
Figure 3A

## Sheet: figure 3b
Figure 3B

## Sheet: figure 3c
Figure 3C
