# Supplementary material for: Hydrophobic-cationic peptides modulate RNA polymerase ribozyme activity by accretion
Source: Nat Commun. 2022 Jun 3;13:3050. doi: 10.1038/s41467-022-30590-3 (PMC9166800; doi:10.1038/s41467-022-30590-3)
Supplement: Supplementary file 3 — Source Data [file 41467_2022_30590_MOESM3_ESM.zip › SourceDataFinal/Source Data_Fig6_final.xlsx]

## Sheet: Figure 6b
	25 mM Mg
	repeat 1						repeat 2						repeat 3
P43	0	50	100	200	400	800	0	50	100	200	400	800	0	50	100	200	300	400	800
Sub	1.99633e+06	1.61837e+06	1.52055e+06	1.68687e+06	2422706	2.90255e+06	1.70093e+06	1.68906e+06	1769330	1.91066e+06	3.10604e+06	3.1226e+06	1.47951e+06	1.46596e+06	1.42643e+06	1.56313e+06	1.55464e+06	2.62289e+06	2.81495e+06
Pro	1.14669e+06	948575	902586	1.00586e+06	1927.24	3788.1	1.31154e+06	1.02015e+06	958842	925030	2966.87	2997.29	1.37076e+06	1.3403e+06	1.29862e+06	1.29847e+06	1.03251e+06	11788.1	6542.99
Pro/total	0.364837	0.369535	0.372487	0.373547	0.000794858	0.00130339	0.43537	0.376549	0.351459	0.326209	0.000954283	0.000958948	0.480923	0.47761	0.47655	0.453757	0.399092	0.00447422	0.00231899
	200 mM Mg
	repeat 1					repeat 2					repeat 3
P43	0	100	200	400	800	0	100	200	400	800	0	100	200	400	800
Sub	1.04985e+06	1.17537e+06	1.16726e+06	2.70416e+06	2.42245e+06	992192	1.1651e+06	1.27525e+06	2.93992e+06	2.9184e+06	901899	896168	844109	2.58829e+06	2.93009e+06
Pro	1.5493e+06	1.75012e+06	1.71195e+06	33133.9	5510.67	1.60346e+06	1.69738e+06	1.61693e+06	21543.6	29136.8	1.62634e+06	1.66187e+06	1.76897e+06	102185	88094.4
Pro/total	0.59608	0.598232	0.59459	0.0121046	0.00226967	0.617749	0.592975	0.559069	0.00727467	0.00988514	0.643271	0.649666	0.676967	0.0379804	0.0291878
	400 mM Mg												800 mM Mg
	repeat 1				repeat 2				repeat 3				repeat 1				repeat 2				repeat 3
P43	0	200	400	800	0	200	400	800	0	200	400	800	0	200	400	800	0	200	400	800	0	200	400	800
Sub	639848	680763	1.36121e+06	1.20989e+06	572369	520846	1.09537e+06	1.14568e+06	496282	461613	805868	1.20496e+06	836000	918963	882471	705096	589688	839935	980974	1.02733e+06	861397	755468	1.09931e+06	1.29017e+06
Pro	1.22109e+06	1.14542e+06	214227	235584	836481	857393	249182	289136	757587	500980	445928	231868	1.09218e+06	885896	503131	588759	628085	538326	497712	504123	721333	481743	811139	842150
Pro/total	0.656168	0.62722	0.135979	0.16298	0.593733	0.622093	0.185327	0.201514	0.6042	0.520449	0.356231	0.161375	0.56643	0.49084	0.363114	0.455042	0.515765	0.390583	0.336591	0.329181	0.455752	0.389378	0.42458	0.394946
25 mM Mg
P43	0	50	100	200	400	800
repeat1	0.364837	0.369535	0.372487	0.373547	0.000794858	0.00130339
repeat2	0.43537	0.376549	0.351459	0.326209	0.000954283	0.000958948
repeat3	0.480923	0.47761	0.47655	0.453757	0.00447422	0.00231899
AVE	0.427043	0.407898	0.400165	0.384505	0.00207445	0.00152711
SD	0.0584895	0.0604744	0.0669811	0.0644762	0.00207979	0.00070708
200 mM Mg
P43	0	100	200	400	800
repeat1	0.59608	0.598232	0.59459	0.0121046	0.00226967
repeat2	0.617749	0.592975	0.559069	0.00727467	0.00988514
repeat3	0.643271	0.649666	0.676967	0.0379804	0.0291878
AVE	0.619033	0.613624	0.610209	0.0191199	0.0137809
SD	0.0236215	0.0313235	0.060481	0.0165113	0.0138755
400 mM Mg
P43	0	200	400	800
repeat1	0.656168	0.62722	0.135979	0.16298
repeat2	0.593733	0.622093	0.185327	0.201514
repeat3	0.6042	0.520449	0.356231	0.161375
AVE	0.618034	0.589921	0.225845	0.17529
SD	0.0334375	0.060219	0.115581	0.0227249
800 mM Mg
P43	0	200	400	800
repeat1	0.56643	0.49084	0.363114	0.455042
repeat2	0.515765	0.390583	0.336591	0.329181
repeat3	0.455752	0.389378	0.42458	0.394946
AVE	0.512649	0.4236	0.374762	0.393056
SD	0.0554045	0.0582339	0.0451364	0.0629521

## Sheet: Figure 6D
Figure 6D
		_(1)										_(2)						_(3)
	[P43] (µM)	0	50	100	200	400	800				[P43] (µM)	0	50	100	200	400	800	0	50	100	200	400	800
		Lane 10	Lane 11	Lane 12	Lane 13	Lane 14	Lane 15					Lane 1	Lane 2	Lane 3	Lane 4	Lane 5	Lane 6	Lane 7	Lane 8	Lane 9	Lane 10	Lane 11	Lane 12
	product	9.25328e+06	1.03213e+07	9.47631e+06	6.29651e+06	2.40881e+06	299040				product	1.20507e+07	1.03118e+07	8.92723e+06	5.47966e+06	2.25718e+06	341312	9.5097e+06	1.1089e+07	8.84457e+06	3.86133e+06	1.7852e+06	336327
	substrate	1.86316e+07	1.50916e+07	1.81858e+07	2.08261e+07	2.82387e+07	3.05889e+07				substrate	1.95004e+07	1.44935e+07	1.83011e+07	2.27538e+07	2.66246e+07	2.64612e+07	1.8064e+07	1.12035e+07	1.81125e+07	2.13471e+07	2.75094e+07	3.01466e+07
						F1* ligase_product/total
					[P43] (µM)	_(1)	_(2)	_(3)	AVE	SD
					0	0.331839	0.381943	0.344883	0.352888	0.0259935
					50	0.406145	0.41571	0.497434	0.439763	0.0501729
					100	0.342573	0.327865	0.328099	0.332846	0.0084251
					200	0.23215	0.194084	0.153176	0.193137	0.0394951
					400	0.0785972	0.0781524	0.0609396	0.0725631	0.0100687
					800	0.00968146	0.0127343	0.0110333	0.0111497	0.00152976

## Sheet: Figure 6E
Figure 6E
	_(1)						_(2)					_(2)			_(3)
[P43] (µM)	0	50	100	200	400	800	0	50	100		[P43] (µM)	200	400	800	0	50	100	200	400	800
	Lane 7	Lane 8	Lane 9	Lane 10	Lane 11	Lane 12	Lane 13	Lane 14	Lane 15			Lane 1	Lane 2	Lane 3	Lane 4	Lane 5	Lane 6	Lane 7	Lane 8	Lane 9
substrate	3.14599e+07	3.20993e+07	2.94657e+07	2.82241e+07	2.77685e+07	2.85112e+07	3.18062e+07	3.21919e+07	3.17335e+07			3.02532e+07	2.60443e+07	2.67549e+07	2.88615e+07	3.01022e+07	3.25661e+07	2.96295e+07	2.79736e+07	2.68266e+07
product	3.2448e+06	3.23974e+06	3.06075e+06	3.1785e+06	4.31549e+06	4.37747e+06	3.27756e+06	3.26451e+06	3.20409e+06			3.37496e+06	4.05469e+06	4.23617e+06	2.99933e+06	3.23886e+06	3.30335e+06	3.90245e+06	4.36476e+06	4.30907e+06
							HH35_product/total
						[P43] (µM)	_(1)	_(2)	_(3)	AVE	SD
						0	0.0934974	0.0934211	0.0941385	0.0936857	0.000393983
						50	0.091676	0.0920711	0.0971431	0.0936301	0.00304882
						100	0.0941003	0.0917089	0.0920937	0.0926343	0.00128409
						200	0.101218	0.100361	0.11638	0.105986	0.00901143
						400	0.134506	0.134712	0.134972	0.13473	0.000233278
						800	0.1331	0.13669	0.138397	0.136062	0.00270384
